# Supplementary material for: Bis(1,10-phenanthroline-κ2 N,N′)(sulfato-κ2 O,O′)cobalt(II) propane-1,3-diol solvate
Source: Acta Crystallogr Sect E Struct Rep Online. 2010 Feb 3;66(Pt 3):m247. doi: 10.1107/S1600536810003478 (PMC2983626; doi:10.1107/S1600536810003478)
Supplement: Supplementary file 2 [file e-66-0m247-Isup2.hkl]

# 
# h,k,l, Fc-squared, Fo-squared, sigma(Fo-squared) and status flag 
# 
data_I
_shelx_title ' p in C2/c' 
_shelx_refln_list_code          4 
_shelx_F_calc_maximum      340.16 
_exptl_crystal_F_000      1220.00 
_reflns_d_resolution_high  0.7706 
 
loop_ 
 _symmetry_equiv_pos_as_xyz 
 'x, y, z' 
 '-x, y, -z+1/2' 
 'x+1/2, y+1/2, z' 
 '-x+1/2, y+1/2, -z+1/2' 
 '-x, -y, -z' 
 'x, -y, z-1/2' 
 '-x+1/2, -y+1/2, -z' 
 'x+1/2, -y+1/2, z-1/2' 
 
_cell_length_a    18.2849 
_cell_length_b    12.4216 
_cell_length_c    13.2109 
_cell_angle_alpha  90.000 
_cell_angle_beta  121.816 
_cell_angle_gamma  90.000 
 
_shelx_F_squared_multiplier     1.000 
 
loop_ 
 _refln_index_h 
 _refln_index_k 
 _refln_index_l 
 _refln_F_squared_calc 
 _refln_F_squared_meas 
 _refln_F_squared_sigma 
 _refln_observed_status 
   4   0   0    11896.99    13648.47    303.94 o 
   6   0   0      626.51      600.80     13.78 o 
   8   0   0       84.13       66.32     12.66 o 
  10   0   0     5771.58     6063.36     52.64 o 
  12   0   0     5057.41     5421.60     72.46 o 
  14   0   0    11945.61    13518.74    350.95 o 
  16   0   0      497.88      544.63     24.57 o 
  18   0   0     3208.01     3364.14     97.16 o 
  20   0   0     1315.87     1214.66    221.58 o 
   3   1   0    25974.45    27113.11    120.53 o 
   5   1   0     4234.46     3213.92     29.58 o 
   7   1   0      201.78      105.36      8.88 o 
   9   1   0      328.61      294.71     11.13 o 
  11   1   0       97.11      101.80      9.00 o 
  13   1   0      552.16      546.87     14.90 o 
  15   1   0     3685.62     4056.79     74.34 o 
  17   1   0      733.45      794.94     80.93 o 
  19   1   0      841.93      878.67     62.70 o 
   0   2   0    45139.41    34609.13    129.03 o 
   2   2   0        6.54       35.52      8.46 o 
   4   2   0    20838.94    23395.14     91.53 o 
   6   2   0      340.10      345.61     12.42 o 
   8   2   0       59.10       47.47      9.42 o 
  10   2   0     2820.10     2883.85     35.90 o 
  12   2   0      721.03      710.73     23.56 o 
  14   2   0      579.24      601.98     29.34 o 
  16   2   0      211.82      201.60     17.53 o 
  18   2   0      570.66      504.09     45.20 o 
  20   2   0      208.00      219.49     34.77 o 
   1   3   0     1407.75     1296.29     65.22 o 
   3   3   0    10350.99    11087.38     49.43 o 
   5   3   0     2198.36     1802.44     28.07 o 
   7   3   0     3733.84     3545.33     35.24 o 
   9   3   0     2991.10     2956.76     31.55 o 
  11   3   0      708.39      659.94     23.46 o 
  13   3   0      940.27      869.51     25.54 o 
  15   3   0     1651.30     1651.97     49.23 o 
  17   3   0      363.25      383.12     40.95 o 
  19   3   0      353.98      239.36     63.61 o 
   0   4   0     6607.66     6665.08     75.46 o 
   2   4   0     2493.88     2601.80     57.42 o 
   4   4   0      865.60     1046.94     16.06 o 
   6   4   0     3166.37     2901.16     37.04 o 
   8   4   0      332.92      219.71     15.79 o 
  10   4   0      451.95      396.10     20.96 o 
  12   4   0       25.42       26.57     15.06 o 
  14   4   0        0.97       10.29     16.76 o 
  16   4   0      123.56       97.34     21.34 o 
  18   4   0      432.81      387.19     44.39 o 
   1   5   0      831.48      608.40     19.17 o 
   3   5   0     9009.37     9438.01     72.47 o 
   5   5   0     4596.08     4691.30     47.51 o 
   7   5   0     7763.20     7619.89     46.13 o 
   9   5   0     2754.90     2695.84     51.70 o 
  11   5   0     3398.66     3499.57     57.23 o 
  13   5   0     2751.54     2767.72     72.51 o 
  15   5   0      945.52      966.99     38.99 o 
  17   5   0     2535.53     2763.16     92.13 o 
  19   5   0      227.20      251.48     43.15 o 
   0   6   0     2710.29     2630.10     67.09 o 
   2   6   0    19487.91    21466.21    118.66 o 
   4   6   0      117.06      195.69     14.90 o 
   6   6   0     1119.68      962.34     17.95 o 
   8   6   0     3423.63     3389.46     44.17 o 
  10   6   0     2118.18     2261.83     47.77 o 
  12   6   0     2273.64     2263.49     80.39 o 
  14   6   0      818.44      775.51     64.16 o 
  16   6   0      617.45      672.22     52.42 o 
  18   6   0      291.95      252.12     49.31 o 
   1   7   0      356.50      287.50     38.59 o 
   3   7   0     1320.90     1713.89     73.06 o 
   5   7   0       93.07       90.90     16.70 o 
   7   7   0       17.95       33.75     10.53 o 
   9   7   0       56.96       60.18     11.45 o 
  11   7   0      207.37      178.86     20.55 o 
  13   7   0       31.25       28.96     32.66 o 
  15   7   0      116.90      107.85     33.28 o 
   0   8   0    13606.42    13071.48    179.71 o 
   2   8   0    10079.91    10044.77    112.46 o 
   4   8   0      638.17      402.54     22.02 o 
   6   8   0     1354.81     1092.42     30.53 o 
   8   8   0     3448.38     3271.69     41.42 o 
  10   8   0     1893.61     1711.86    113.12 o 
  12   8   0     1998.80     1901.17    101.36 o 
  14   8   0     1140.52     1131.91     70.36 o 
  16   8   0      456.05      532.09     56.11 o 
   1   9   0     2640.15     2843.82     64.81 o 
   3   9   0      219.58      228.93     20.98 o 
   5   9   0     1398.00     1534.97     42.96 o 
   7   9   0     1527.35     1562.39    126.04 o 
   9   9   0      801.29      752.76     25.45 o 
  11   9   0      817.52      944.56     70.33 o 
  13   9   0     1093.33     1176.27     74.67 o 
  15   9   0      654.85      586.50     59.82 o 
   0  10   0     3215.56     3515.18    113.43 o 
   2  10   0      121.55      108.07     17.04 o 
   4  10   0       86.72       64.05     14.41 o 
   6  10   0      228.48      201.52     28.97 o 
   8  10   0       77.90       44.55     16.34 o 
  10  10   0       16.39       15.86      9.86 o 
  12  10   0       22.06       63.47     41.90 o 
  14  10   0       47.71       65.94     42.52 o 
   1  11   0      301.95      291.74     20.65 o 
   3  11   0      389.85      409.68     27.17 o 
   5  11   0      200.24      221.42     22.81 o 
   7  11   0      915.83      871.91     64.79 o 
   9  11   0      774.92      661.92     64.77 o 
  11  11   0      282.51      265.68     46.23 o 
  13  11   0      160.85      173.19     35.75 o 
   0  12   0      360.32      347.11     38.84 o 
   2  12   0      317.38      287.84     44.08 o 
   4  12   0       63.69       40.51     15.49 o 
   6  12   0       61.66       50.11     13.47 o 
   8  12   0       21.42       14.17     25.88 o 
  10  12   0       20.85       32.04     36.36 o 
  12  12   0       26.67       33.28     28.35 o 
   1  13   0     1738.01     1781.63     87.10 o 
   3  13   0     1996.80     2309.38    122.36 o 
   5  13   0      591.92      502.66     43.48 o 
   7  13   0     1750.43     1739.36     84.00 o 
   9  13   0      590.28      580.91     61.67 o 
  11  13   0      215.06      214.49     44.99 o 
   0  14   0     4932.76     5151.66    130.28 o 
   2  14   0     2198.96     2526.61    121.14 o 
   4  14   0     1297.08     1351.22     74.07 o 
   6  14   0     2498.15     2396.25    132.30 o 
   8  14   0      445.89      507.42     54.26 o 
   1  15   0      605.00      639.04     42.43 o 
   3  15   0      923.54      933.42     71.56 o 
   5  15   0      417.05      372.38     49.32 o 
   0  16   0       62.91      105.99     40.06 o 
   2  16   0       42.95       12.32     25.88 o 
 -19   1   1      837.61      859.38     51.55 o 
 -17   1   1     2500.26     2483.20     50.02 o 
 -15   1   1     1115.53     1202.00     23.63 o 
 -13   1   1     5029.80     5266.78     58.99 o 
 -11   1   1     3680.07     3661.87     35.94 o 
  -9   1   1     6296.57     6218.10     45.68 o 
  -7   1   1     6315.49     5964.66     31.43 o 
  -5   1   1     6565.37     6299.54     27.43 o 
  -3   1   1     4801.65     4976.96     29.23 o 
   1   1   1     1824.23     1897.10     20.72 o 
   3   1   1     1166.49     1299.05     53.25 o 
   5   1   1      715.81      565.48     15.63 o 
   7   1   1     8177.13     7963.39     57.12 o 
   9   1   1     2889.55     2618.04     32.01 o 
  11   1   1     3345.33     3398.37     38.55 o 
  13   1   1      592.23      556.59     14.95 o 
  15   1   1      802.35      897.22     33.92 o 
  17   1   1      600.76      724.77     83.25 o 
  19   1   1      180.42      169.95     29.77 o 
 -20   2   1       92.43       97.11     25.27 o 
 -18   2   1      404.16      410.63     41.08 o 
 -16   2   1     2902.13     3153.92     82.41 o 
 -14   2   1      330.79      316.88     18.13 o 
 -12   2   1     4701.26     4791.86     52.64 o 
 -10   2   1     1688.93     1768.13     23.85 o 
  -8   2   1     1568.18     1705.83     20.71 o 
  -6   2   1     2437.30     2951.35     26.04 o 
  -4   2   1      273.15      174.68     12.80 o 
  -2   2   1     2608.15     2242.89     57.45 o 
   0   2   1      884.84      584.04      9.28 o 
   2   2   1   106765.52    87156.58    542.17 o 
   4   2   1       82.92       81.45     10.24 o 
   6   2   1      125.75      108.19      7.47 o 
   8   2   1       20.77       18.70     10.32 o 
  10   2   1      517.05      578.21     15.70 o 
  12   2   1     2231.97     2369.76     36.65 o 
  14   2   1     1075.79     1126.94     33.27 o 
  16   2   1      626.27      608.87     32.14 o 
  18   2   1       53.29       81.70     24.62 o 
 -19   3   1      128.78      137.59     26.59 o 
 -17   3   1       41.94       29.31     10.48 o 
 -15   3   1      896.97      899.14     31.22 o 
 -13   3   1     4978.63     5178.55     60.29 o 
 -11   3   1     1332.11     1237.80     27.26 o 
  -9   3   1     2783.99     2632.58     31.54 o 
  -7   3   1      454.09      504.76     16.62 o 
  -5   3   1     1613.99     1563.89     22.16 o 
  -3   3   1     5665.90     5767.07    125.63 o 
  -1   3   1     1926.35     1720.76     68.52 o 
   1   3   1   115708.92    97119.27    617.93 o 
   3   3   1    18802.22    20962.99    139.99 o 
   5   3   1    10983.92    12646.59     91.95 o 
   7   3   1      671.37      626.01     16.68 o 
   9   3   1     1958.94     1964.39     30.30 o 
  11   3   1     1162.60     1136.47     27.90 o 
  13   3   1      614.41      597.71     29.51 o 
  15   3   1      758.74      758.33     32.61 o 
  17   3   1       37.33       31.25     19.16 o 
  19   3   1      821.65      776.96    124.78 o 
 -20   4   1       12.79       34.51     41.29 o 
 -18   4   1     1780.56     1909.24     75.97 o 
 -16   4   1     2530.35     2603.48     70.20 o 
 -14   4   1     4754.27     4705.65    317.27 o 
 -12   4   1     5838.52     6017.50     83.33 o 
 -10   4   1     8423.26     9140.42    106.93 o 
  -8   4   1     4822.79     4838.82     50.94 o 
  -6   4   1     2662.04     2297.93     25.73 o 
  -4   4   1      152.69       99.48     18.22 o 
  -2   4   1     1015.95      991.47     57.86 o 
   0   4   1     9041.81     8878.96     89.24 o 
   2   4   1    87383.13    78255.83   1598.78 o 
   4   4   1    33445.66    37336.63   1115.36 o 
   6   4   1      101.04       35.32      9.83 o 
   8   4   1     2038.15     1938.62     43.08 o 
  10   4   1     3400.94     3415.42     49.52 o 
  14   4   1     2239.04     2287.21     80.07 o 
  16   4   1     3458.91     3564.99    138.69 o 
  18   4   1      163.64      247.76     55.47 o 
 -19   5   1      256.11      214.51     38.22 o 
 -17   5   1      748.78      693.32     55.52 o 
 -15   5   1     1039.33      963.61     45.08 o 
 -13   5   1     3595.68     3461.02     71.62 o 
 -11   5   1     6806.88     6835.62     79.48 o 
  -9   5   1     4666.46     4732.73    107.36 o 
  -7   5   1    12763.46    13125.62     95.52 o 
  -5   5   1     2331.23     1898.31     27.13 o 
  -3   5   1     3011.92     2411.33     37.84 o 
  -1   5   1      827.56      559.90     29.66 o 
   1   5   1     1372.39     1090.55     46.31 o 
   3   5   1    14145.86    14870.77    277.69 o 
   5   5   1    11313.70    10733.50    103.14 o 
   7   5   1     7412.46     7482.15     77.78 o 
   9   5   1     5339.62     5497.75     68.35 o 
  11   5   1     1719.63     1576.06     41.38 o 
  13   5   1     1070.67      966.20     51.23 o 
  15   5   1      793.95      666.24     57.37 o 
  17   5   1     1162.45     1179.95     83.93 o 
 -18   6   1      403.81      418.62     49.32 o 
 -16   6   1        2.83       40.67     43.13 o 
 -14   6   1       36.48       25.27     12.92 o 
 -12   6   1      544.90      511.88     25.90 o 
 -10   6   1      338.35      318.48     21.26 o 
  -8   6   1        1.75       11.43      7.90 o 
  -6   6   1        1.88       19.62      7.09 o 
  -4   6   1      948.09      805.64     28.11 o 
  -2   6   1      929.25      898.38     40.78 o 
   0   6   1     2405.02     2315.91     54.61 o 
   2   6   1     5530.28     5562.75     76.54 o 
   4   6   1     6746.09     6774.29     74.67 o 
   6   6   1     5328.71     6379.87    113.60 o 
   8   6   1     1182.11     1287.65     34.19 o 
  10   6   1      377.19      350.54     23.00 o 
  12   6   1       14.59       16.57     10.48 o 
  14   6   1       82.58       97.99     30.20 o 
  16   6   1      319.48      292.82     43.15 o 
 -17   7   1       41.03       51.76     43.75 o 
 -15   7   1        4.62       30.81     31.43 o 
 -13   7   1      820.19      816.89     58.00 o 
 -11   7   1       41.39       36.54     11.78 o 
  -9   7   1       54.04       47.58      7.82 o 
  -7   7   1        9.87       17.02     11.15 o 
  -5   7   1      701.51      635.65     23.62 o 
  -3   7   1     3663.70     3854.23    122.28 o 
  -1   7   1     4590.45     4811.31     71.37 o 
   1   7   1    10927.41    12498.95    182.15 o 
   3   7   1      195.74      180.44     15.74 o 
   5   7   1      237.59      364.61     23.02 o 
   7   7   1      663.37      620.65     25.23 o 
   9   7   1        6.26       25.78     11.35 o 
  11   7   1        5.24       16.64     30.81 o 
  13   7   1      152.95      203.39     36.98 o 
  15   7   1      447.85      360.69     44.39 o 
  17   7   1      270.65      245.95     43.15 o 
 -18   8   1        2.38       12.94     27.11 o 
 -16   8   1      623.67      730.80     57.97 o 
 -14   8   1      326.78      279.88     41.92 o 
 -12   8   1      839.54      823.08     59.85 o 
 -10   8   1      653.82      577.55     25.48 o 
  -8   8   1      649.11      613.65     25.15 o 
  -6   8   1      301.21      290.15     25.34 o 
  -4   8   1       29.37       40.55     11.09 o 
  -2   8   1      168.43      148.14     24.66 o 
   0   8   1     4107.08     4260.22     60.43 o 
   2   8   1        0.37       13.29     13.38 o 
   4   8   1       83.26       92.11     14.87 o 
   6   8   1     1144.04     1146.54     34.44 o 
   8   8   1      945.16      920.10     39.20 o 
  10   8   1      266.62      253.36     47.47 o 
  12   8   1      555.66      589.56     52.42 o 
  14   8   1       26.47       64.09     44.37 o 
  16   8   1       27.21       46.83     40.05 o 
 -17   9   1       48.25        8.63     27.73 o 
 -15   9   1      762.17      929.55     62.30 o 
 -13   9   1     3509.54     3655.09    169.07 o 
 -11   9   1     3535.87     3646.12    151.17 o 
  -9   9   1     3666.53     3567.05    101.07 o 
  -7   9   1     3357.40     3235.96     52.32 o 
  -5   9   1     2941.83     2752.29    140.40 o 
  -3   9   1      881.66      826.51     49.87 o 
  -1   9   1     6817.96     7146.20    143.45 o 
   1   9   1      602.26      612.74     41.77 o 
   3   9   1     2315.12     2314.01     45.26 o 
   5   9   1     1864.38     1819.45    102.06 o 
   7   9   1     3728.15     3920.41     78.56 o 
   9   9   1     5605.13     4841.90    164.11 o 
  11   9   1     2791.91     2829.38    113.84 o 
  13   9   1     1250.87     1344.98     70.37 o 
  15   9   1      235.06      264.43     41.30 o 
 -16  10   1      829.15      778.45     74.02 o 
 -14  10   1     1959.03     2006.64     85.26 o 
 -12  10   1     1966.48     2028.63    107.52 o 
 -10  10   1     1738.28     1728.15     73.52 o 
  -8  10   1     3136.26     3202.08     77.52 o 
  -6  10   1     2810.16     2747.20    152.31 o 
  -4  10   1     2186.34     2104.65     79.65 o 
  -2  10   1      671.76      562.29     28.95 o 
   0  10   1     6903.60     6828.11    111.59 o 
   2  10   1     5807.26     5754.25    209.71 o 
   4  10   1     4793.65     4848.29     95.53 o 
   6  10   1     1524.92     1559.73     48.89 o 
   8  10   1     4008.49     3936.84     99.20 o 
  10  10   1     1831.77     1545.19     92.67 o 
  12  10   1      629.13      627.82     52.42 o 
  14  10   1     1021.91     1023.60     85.15 o 
 -15  11   1      170.87      163.33     40.68 o 
 -13  11   1       17.03       35.12     29.58 o 
 -11  11   1       88.86       63.48     29.58 o 
  -9  11   1       17.89       33.54     16.30 o 
  -7  11   1       29.95       48.80     17.69 o 
  -5  11   1      158.57      169.49     20.87 o 
  -3  11   1       90.65      100.39     23.96 o 
  -1  11   1       74.04       59.38     14.59 o 
   1  11   1      568.15      596.80     64.76 o 
   3  11   1      559.30      540.14     31.36 o 
   5  11   1      341.72      318.02     26.42 o 
   7  11   1      726.05      603.76     28.40 o 
   9  11   1      228.94      144.85     32.67 o 
  11  11   1        6.61       27.11     37.59 o 
  13  11   1        3.38        1.23     28.35 o 
 -14  12   1       60.76       78.88     33.28 o 
 -12  12   1      372.12      383.46     45.00 o 
 -10  12   1      165.37      218.80     36.98 o 
  -8  12   1      181.05      173.41     20.19 o 
  -6  12   1      834.36      758.84     47.81 o 
  -4  12   1      355.80      354.01     54.25 o 
  -2  12   1       87.85       96.14     33.28 o 
   0  12   1      529.53      568.60     53.04 o 
   2  12   1     2013.99     1909.58     87.15 o 
   4  12   1       12.43       21.30     17.61 o 
   6  12   1       91.92       98.69     16.05 o 
   8  12   1      816.68      678.58     57.37 o 
  10  12   1      164.24      191.06     41.29 o 
  12  12   1      279.22      266.29     51.78 o 
 -11  13   1       70.24       77.03     30.20 o 
  -7  13   1     1495.40     1504.16    179.68 o 
  -5  13   1      924.33      863.07    135.12 o 
  -3  13   1      295.38      336.59     53.63 o 
  -1  13   1      198.72      232.82     30.98 o 
   1  13   1        6.55       34.51     30.81 o 
   3  13   1      320.80      385.92     45.00 o 
   5  13   1      974.92      944.06     66.02 o 
   7  13   1      759.89      832.72     74.02 o 
   9  13   1      348.05      353.86     44.39 o 
  11  13   1      148.81      173.18     46.22 o 
 -10  14   1       22.63       31.43     28.35 o 
  -8  14   1       14.29       45.60     30.19 o 
  -6  14   1       25.62       36.36     28.35 o 
  -4  14   1       17.14       44.37     41.29 o 
  -2  14   1      422.56      456.44     43.16 o 
   0  14   1      246.48      311.28     54.24 o 
   2  14   1      600.17      691.32     69.69 o 
   4  14   1      108.98       88.13     35.13 o 
   6  14   1       63.11       53.61     31.43 o 
   8  14   1        6.28       46.83     36.97 o 
  -7  15   1      662.23      603.76     60.44 o 
  -5  15   1      907.37     1012.97     75.88 o 
  -3  15   1      256.26      284.22     33.48 o 
  -1  15   1      110.24      109.78     22.55 o 
   1  15   1       77.46       69.64     28.35 o 
   3  15   1       10.14       33.28     35.12 o 
   5  15   1      760.93      769.13     71.55 o 
  -2  16   1        2.45       31.32     26.50 o 
   0  16   1       11.12       37.53     25.42 o 
 -20   0   2     2992.71     2888.30    124.96 o 
 -18   0   2      536.95      532.80     47.48 o 
 -16   0   2      305.94      280.17     15.27 o 
 -14   0   2    17902.66    20016.45    201.69 o 
 -12   0   2     7976.23     8486.62     93.93 o 
 -10   0   2     6691.66     6564.18     67.94 o 
  -8   0   2     4094.47     3910.21     28.09 o 
  -6   0   2       73.62      108.20      7.77 o 
  -4   0   2    61577.50    52082.17    350.52 o 
   2   0   2    91704.27    81477.09    564.89 o 
   4   0   2     7026.68     6422.25     95.48 o 
   6   0   2    24222.16    27083.71    714.06 o 
   8   0   2       13.24       40.35     17.61 o 
  10   0   2     2202.54     2154.02     54.68 o 
  12   0   2     3116.40     3370.98     70.50 o 
  14   0   2     4991.45     5294.82    150.33 o 
  16   0   2     3555.38     3643.39    141.18 o 
  18   0   2     1740.12     1769.90    129.69 o 
 -21   1   2     1037.36     1101.48     59.73 o 
 -19   1   2      498.49      584.41     44.13 o 
 -17   1   2     3389.87     3704.59     95.33 o 
 -15   1   2      470.75      452.09     12.15 o 
 -13   1   2     2565.93     2671.83     30.51 o 
 -11   1   2      128.39      108.00     10.63 o 
  -9   1   2     5618.80     5507.17     26.53 o 
  -7   1   2     4648.43     4033.10     16.91 o 
  -5   1   2    15107.11    14811.01    100.82 o 
  -3   1   2     7116.76     7485.50     58.47 o 
  -1   1   2     1569.24     1679.40     12.36 o 
   1   1   2    22330.77    25487.04    187.10 o 
   3   1   2     2635.39     2177.20     29.16 o 
   5   1   2     5701.66     5132.70     84.07 o 
   7   1   2      546.41      734.97     21.08 o 
   9   1   2     1144.70     1173.57     27.99 o 
  11   1   2     1005.08     1007.21     24.91 o 
  13   1   2     1362.62     1383.33     37.01 o 
  15   1   2     1261.10     1258.49     41.33 o 
  17   1   2     1314.85     1339.44     61.32 o 
 -20   2   2       72.77       71.64     23.02 o 
 -18   2   2      273.29      239.30     28.14 o 
 -16   2   2     1015.70     1034.18     28.11 o 
 -14   2   2     4377.87     4614.43     50.08 o 
 -12   2   2     1858.10     1857.48     30.78 o 
 -10   2   2      194.59      191.37     15.20 o 
  -8   2   2       16.08       19.49      4.49 o 
  -6   2   2     5976.95     6102.56     32.05 o 
  -4   2   2     1547.55     1691.08     53.36 o 
  -2   2   2    12805.65    14086.92    192.46 o 
   0   2   2     4099.18     4464.18     39.39 o 
   2   2   2      241.81      252.81     11.55 o 
   4   2   2     4047.69     4041.32     31.43 o 
   6   2   2     5946.91     6140.65    223.80 o 
   8   2   2       26.43       31.63     19.52 o 
  10   2   2       39.11       48.70     12.79 o 
  12   2   2       16.90       17.87      5.60 o 
  14   2   2       35.03       29.67      6.90 o 
  16   2   2        5.27       21.71     21.32 o 
  18   2   2       18.52       28.54     25.57 o 
 -21   3   2      211.03      189.84     75.81 o 
 -19   3   2      219.94      208.80     29.89 o 
 -17   3   2     1513.19     1481.69     41.77 o 
 -15   3   2      685.12      696.25     23.43 o 
 -13   3   2      563.73      509.53     18.20 o 
 -11   3   2     4959.93     5006.98     52.97 o 
  -9   3   2     6306.81     6312.90     60.49 o 
  -7   3   2     4254.03     4068.76     54.13 o 
  -5   3   2     1031.24      927.93     21.90 o 
  -3   3   2      961.35      744.12     23.09 o 
  -1   3   2     6322.04     6409.50    107.07 o 
   1   3   2    13496.94    15852.79     53.13 o 
   3   3   2    19359.68    22891.55     98.96 o 
   5   3   2     5811.41     6118.84     85.26 o 
   7   3   2       19.63       13.58      7.56 o 
   9   3   2     1723.17     1664.28     27.61 o 
  11   3   2      379.63      340.41     17.41 o 
  13   3   2      226.71      191.68     28.62 o 
  15   3   2       68.86       59.68     18.58 o 
  17   3   2      176.33      164.35     39.33 o 
 -20   4   2      144.28      157.78     40.06 o 
 -18   4   2       11.73       18.88     17.79 o 
 -16   4   2      180.47      157.02     19.80 o 
 -14   4   2       70.96       61.33     13.42 o 
 -12   4   2       92.60       73.96     12.69 o 
 -10   4   2       27.76       45.76     10.71 o 
  -8   4   2     2730.58     2724.58     39.15 o 
  -6   4   2     4157.35     4273.98     43.18 o 
  -4   4   2     1038.01     1108.11     24.27 o 
  -2   4   2      174.80      244.67     17.46 o 
   0   4   2     1739.21     1989.88     47.16 o 
   2   4   2     2091.36     2575.19     42.36 o 
   4   4   2     2242.30     2511.99     26.70 o 
   6   4   2      469.21      418.94     13.67 o 
   8   4   2      458.85      420.41     13.16 o 
  10   4   2      146.47      111.36     18.09 o 
  12   4   2      439.86      361.33     44.03 o 
  14   4   2       56.87       40.52     17.74 o 
 -19   5   2     1075.10     1115.65     81.45 o 
 -17   5   2      207.78      204.64     36.37 o 
 -15   5   2      849.05      894.34     33.96 o 
 -13   5   2      407.84      431.67     24.50 o 
 -11   5   2    16178.51    17968.42    342.74 o 
  -9   5   2     7487.55     7481.99     43.51 o 
  -7   5   2    14346.80    14806.19    139.04 o 
  -5   5   2     9172.78     9646.21    178.45 o 
  -3   5   2     5905.13     5461.29     92.63 o 
  -1   5   2     1410.96     1005.23     23.05 o 
   1   5   2     1592.55     1196.78     25.62 o 
   3   5   2    33574.52    40926.82    278.35 o 
   5   5   2     2190.28     2401.45     32.30 o 
   7   5   2     2043.36     2219.30     32.29 o 
   9   5   2     2447.61     2374.09     52.62 o 
  11   5   2     3503.86     3478.26     89.19 o 
  13   5   2     3241.93     3205.20    314.85 o 
  15   5   2      907.81      958.14     64.16 o 
  17   5   2      527.21      543.85     60.43 o 
 -20   6   2      345.32      389.60     49.93 o 
 -18   6   2      151.78      131.28     33.28 o 
 -16   6   2       97.86      159.62     37.59 o 
 -14   6   2     1009.56     1041.53     40.14 o 
 -12   6   2     3123.04     3327.36     53.83 o 
 -10   6   2     4047.37     4151.82     43.78 o 
  -8   6   2     2619.81     2822.98     37.02 o 
  -6   6   2     6947.89     7361.81    170.80 o 
  -4   6   2     2297.54     2455.53     98.53 o 
  -2   6   2      619.73      665.04     26.84 o 
   0   6   2     2559.83     2764.64     42.63 o 
   2   6   2       31.12       61.67     12.55 o 
   4   6   2    26192.64    28596.35    191.48 o 
   6   6   2     1034.99      924.94     24.34 o 
   8   6   2      981.05      887.93     34.84 o 
  10   6   2     1309.94     1209.12    128.76 o 
  12   6   2     1090.33     1151.73     74.07 o 
  14   6   2      501.24      493.30     53.03 o 
  16   6   2      379.79      364.97     44.39 o 
 -19   7   2       10.75       33.28     26.50 o 
 -17   7   2      415.23      384.11     45.62 o 
 -15   7   2       61.41       38.82     25.27 o 
 -13   7   2        5.58       27.46     16.75 o 
 -11   7   2      289.42      281.35     21.21 o 
  -9   7   2       24.82       20.21      8.14 o 
  -7   7   2        5.93       23.35     11.65 o 
  -5   7   2      178.85      157.43     22.45 o 
  -1   7   2      165.93      187.84     14.52 o 
   1   7   2      121.79      157.98     13.58 o 
   3   7   2     3378.63     3840.10     91.89 o 
   5   7   2     1272.72     1209.20     31.89 o 
   7   7   2      693.09      698.67     35.53 o 
   9   7   2      166.88       92.24     24.40 o 
  11   7   2      564.12      518.67     48.72 o 
  13   7   2      340.34      369.28     49.32 o 
 -18   8   2       62.59       44.99     24.65 o 
 -16   8   2      454.56      571.57     54.26 o 
 -14   8   2     1245.03     1240.21     72.84 o 
 -12   8   2     4147.66     4152.67    163.75 o 
 -10   8   2     2441.27     2421.99     40.60 o 
  -8   8   2     2810.86     2786.45     57.00 o 
  -6   8   2     4817.88     4623.62     77.42 o 
  -4   8   2     2627.20     2204.14     52.35 o 
  -2   8   2     5407.80     5369.30    125.33 o 
   0   8   2     2695.02     2719.17    161.78 o 
   2   8   2     3389.22     3287.75     71.52 o 
   4   8   2     7894.81     8242.97    124.01 o 
   6   8   2     4791.82     4426.38    153.70 o 
   8   8   2       13.23       85.65     48.68 o 
  10   8   2     3184.80     3003.78    144.28 o 
  12   8   2      746.03      780.31     64.77 o 
  14   8   2      919.76      910.61     70.95 o 
 -17   9   2       13.45       22.80     30.19 o 
 -15   9   2      622.84      606.85     53.04 o 
 -13   9   2      207.89      276.14     40.68 o 
 -11   9   2     1807.69     1611.44     42.14 o 
  -9   9   2     1594.57     1475.32     46.86 o 
  -7   9   2     2134.98     1984.81     46.46 o 
  -5   9   2     5487.13     5804.67    137.16 o 
  -3   9   2     2039.72     2014.19     48.90 o 
  -1   9   2     1114.16     1182.40     33.47 o 
   1   9   2      260.15      265.20     31.60 o 
   3   9   2      704.31      767.17     28.04 o 
   5   9   2      102.92       66.63     17.41 o 
   7   9   2     3680.13     3629.26     90.78 o 
   9   9   2     1759.80     1638.54     95.77 o 
  11   9   2      381.84      453.15     50.56 o 
  13   9   2      447.09      507.43     50.56 o 
  15   9   2      292.10      299.58     48.70 o 
 -16  10   2       16.57       32.04     29.58 o 
 -14  10   2      437.06      429.74     43.78 o 
 -10  10   2        5.33       21.16     19.10 o 
  -8  10   2     1158.15     1014.14     36.85 o 
  -6  10   2     1689.12     1578.38     55.62 o 
  -4  10   2      260.26      219.95     21.95 o 
  -2  10   2       81.66       95.10     16.98 o 
   0  10   2      350.78      383.87     27.81 o 
   2  10   2      469.78      435.12     28.43 o 
   4  10   2       78.21       66.60     16.23 o 
   6  10   2        5.91       17.04     21.55 o 
   8  10   2      208.00      164.66     30.06 o 
  10  10   2       13.47       17.87     30.19 o 
  12  10   2       30.20       38.82     31.43 o 
  14  10   2        1.17       12.94     28.35 o 
 -15  11   2       27.04       30.81     29.58 o 
 -13  11   2     1055.68     1085.43     64.79 o 
 -11  11   2      758.09      698.29     61.69 o 
  -9  11   2       11.88       17.93     11.73 o 
  -7  11   2      269.47      251.70     38.53 o 
  -5  11   2      367.36      386.12     60.73 o 
  -3  11   2      300.26      313.64     49.01 o 
  -1  11   2      424.72      434.26     29.16 o 
   1  11   2     1874.99     1912.88     63.27 o 
   3  11   2      573.37      571.54     30.81 o 
   5  11   2       23.35       42.99     13.89 o 
   7  11   2     1317.91     1190.78     83.96 o 
   9  11   2      330.98      315.64     46.85 o 
  11  11   2      285.73      308.21     48.08 o 
  13  11   2        9.31       47.45     41.29 o 
 -14  12   2       15.52       18.49     28.96 o 
 -12  12   2        8.98       14.79     40.05 o 
 -10  12   2      292.91      226.85     38.84 o 
  -8  12   2      116.98       95.79     28.66 o 
  -6  12   2       29.39       17.56     11.33 o 
  -4  12   2      235.67      187.07     58.25 o 
  -2  12   2      359.32      347.73     40.69 o 
   0  12   2     1798.20     1896.99     88.36 o 
   2  12   2      346.10      332.36     51.48 o 
   4  12   2       15.25       22.58     21.88 o 
   6  12   2      925.41      836.04     65.40 o 
   8  12   2      236.84      191.70     45.00 o 
 -13  13   2      605.12      572.26     73.38 o 
 -11  13   2      720.35      646.99     59.21 o 
  -9  13   2      119.52      143.60     33.28 o 
  -7  13   2     2091.50     2167.91    101.97 o 
  -5  13   2     1983.78     2346.94    124.82 o 
  -3  13   2     2332.33     2492.96     89.84 o 
  -1  13   2     1632.04     1797.39    103.15 o 
   1  13   2     2544.76     2638.95    133.59 o 
   3  13   2      388.30      453.15     63.50 o 
   5  13   2      266.24      324.24     49.31 o 
   7  13   2      362.46      378.53     45.00 o 
   9  13   2      668.90      699.98     67.22 o 
 -10  14   2      613.50      637.64     63.52 o 
  -8  14   2     1026.33     1020.55    140.06 o 
  -6  14   2     1513.85     1533.11     75.33 o 
  -4  14   2     2923.75     3234.97     75.00 o 
  -2  14   2     2455.60     2746.51     85.33 o 
   0  14   2     1169.81     1241.77     66.04 o 
   2  14   2     2409.84     2530.29    106.33 o 
   4  14   2     2553.15     2478.04    134.78 o 
   6  14   2      464.06      434.06     49.94 o 
   8  14   2      449.35      548.10     66.59 o 
  -7  15   2      183.10      184.29     45.61 o 
  -5  15   2      449.15      516.79     42.81 o 
  -3  15   2      856.85     1051.77     71.17 o 
  -1  15   2      538.46      636.70     46.36 o 
   1  15   2      352.85      401.33     61.03 o 
   3  15   2      108.23      117.09     30.81 o 
   5  15   2      260.30      241.01     42.53 o 
  -2  16   2       18.31       68.40     24.27 o 
 -21   1   3      251.67      296.95     42.53 o 
 -19   1   3      974.94     1047.95     45.07 o 
 -17   1   3       16.55       17.48      8.77 o 
 -15   1   3      779.59      800.38     15.48 o 
 -13   1   3      275.56      303.57     14.22 o 
 -11   1   3      468.08      376.97     10.02 o 
  -9   1   3     9505.88    10065.46     44.27 o 
  -7   1   3    33899.44    37789.18     84.59 o 
  -5   1   3    19694.91    21163.54    247.13 o 
  -1   1   3     2618.82     2523.16     29.24 o 
   1   1   3     1247.14     1182.26     17.72 o 
   3   1   3      154.38      120.94     11.86 o 
   5   1   3    10382.03    11886.36    102.37 o 
   7   1   3     5349.85     5236.11    187.52 o 
   9   1   3        7.04       36.43     15.65 o 
  11   1   3     1436.63     1331.54     80.14 o 
  13   1   3     1186.90     1313.12     34.10 o 
  15   1   3      537.05      556.53     46.63 o 
  17   1   3      279.24      293.63     40.65 o 
 -20   2   3      456.88      442.74     44.42 o 
 -18   2   3      360.73      334.69     22.10 o 
 -16   2   3      597.16      663.51     18.19 o 
 -14   2   3       78.40       78.61     12.19 o 
 -12   2   3      822.98      706.96     18.91 o 
 -10   2   3    21051.18    24402.72    120.41 o 
  -8   2   3     2162.94     2125.30     16.98 o 
  -6   2   3     4568.47     4695.35     41.27 o 
  -4   2   3      204.40      145.44     23.13 o 
  -2   2   3    10576.94     9644.38     88.90 o 
   0   2   3       28.64       93.79     22.63 o 
   2   2   3        9.81       15.03     10.29 o 
   4   2   3     3641.11     4210.13     40.44 o 
   6   2   3      241.65      408.09     19.18 o 
   8   2   3     5466.28     5375.14    221.98 o 
  10   2   3      359.54      295.35     23.58 o 
  12   2   3      956.26     1022.06     32.39 o 
  14   2   3      476.52      421.39     24.21 o 
  16   2   3      105.38      116.91     31.59 o 
 -21   3   3      160.11      149.15     38.21 o 
 -19   3   3      577.59      526.16     44.80 o 
 -17   3   3      653.57      617.83     21.68 o 
 -15   3   3     1621.74     1488.94     30.55 o 
 -13   3   3     7992.90     8063.88     99.74 o 
 -11   3   3      744.54      910.20     17.16 o 
  -9   3   3     1470.28     1441.88     18.20 o 
  -7   3   3       56.58      111.82      9.63 o 
  -5   3   3      207.27      274.31     17.52 o 
  -3   3   3    14023.67    13095.79    155.92 o 
  -1   3   3     9463.42     8735.29     45.43 o 
   1   3   3    11367.99    12230.45     75.82 o 
   3   3   3    10416.08    11287.30     61.03 o 
   5   3   3     3172.86     3762.92     45.08 o 
   7   3   3     2560.08     2508.74     32.28 o 
   9   3   3        7.34       24.27      9.94 o 
  11   3   3       56.38       52.49      7.45 o 
  13   3   3      228.57      232.49     27.45 o 
  15   3   3      603.24      619.88     49.87 o 
  17   3   3      182.54      146.58     46.19 o 
 -20   4   3     2077.37     2126.69    115.54 o 
 -18   4   3     2642.87     2604.01     88.14 o 
 -16   4   3     3329.78     3310.69     66.19 o 
 -14   4   3        9.69       26.63     14.34 o 
 -12   4   3    19599.02    21358.53    217.58 o 
 -10   4   3    11970.23    13312.09    122.70 o 
  -8   4   3     3429.05     3333.11     38.47 o 
  -6   4   3      169.51      257.97     18.87 o 
  -4   4   3      173.02      113.17     14.92 o 
  -2   4   3     5683.62     6037.96    135.96 o 
   0   4   3    13407.43    14431.94     78.46 o 
   2   4   3    38144.46    45416.38    193.32 o 
   4   4   3    16488.68    17848.03    162.92 o 
   6   4   3     9009.28     9533.76     91.31 o 
   8   4   3     3422.68     3434.57     44.89 o 
  10   4   3      819.99      904.53     24.99 o 
  12   4   3     1707.56     1562.87     58.66 o 
  14   4   3      910.01      972.36     69.10 o 
  16   4   3      691.78      756.13     64.14 o 
 -21   5   3      580.17      567.31     57.35 o 
 -19   5   3     1200.75     1225.11     63.57 o 
 -17   5   3     1893.22     1898.78    100.10 o 
 -15   5   3     3361.86     3364.22     76.44 o 
 -13   5   3       13.12       25.52     12.71 o 
 -11   5   3     6169.17     6246.08     70.82 o 
  -9   5   3     4882.73     4672.67     50.27 o 
  -7   5   3     7397.31     7233.03     88.18 o 
  -5   5   3     6004.53     5357.64    124.13 o 
  -3   5   3     3225.47     3079.07     48.85 o 
  -1   5   3     4877.19     4970.93     46.84 o 
   1   5   3      560.33      511.06     15.68 o 
   3   5   3    18775.63    21129.80    163.99 o 
   5   5   3     8963.05     9526.12    133.80 o 
   7   5   3     3705.28     3549.18     74.27 o 
   9   5   3      729.75      781.87     15.66 o 
  11   5   3     3354.37     2946.67    116.45 o 
  13   5   3       33.28       24.03     28.35 o 
  15   5   3      340.95      345.84     42.54 o 
 -20   6   3        3.02       34.51     27.73 o 
 -18   6   3       29.35       40.67     40.05 o 
 -16   6   3       26.72       33.76     20.37 o 
 -14   6   3     3249.77     3274.14     80.97 o 
 -12   6   3      912.03      958.48     26.10 o 
 -10   6   3     1783.81     1867.40     47.26 o 
  -8   6   3      161.82      190.95     22.68 o 
  -6   6   3        3.59       30.01     13.25 o 
  -4   6   3      592.70      555.00     52.77 o 
  -2   6   3        2.95        5.16     12.40 o 
   0   6   3      315.22      354.82     34.84 o 
   2   6   3     5096.32     5566.22     43.90 o 
   4   6   3       15.57       15.39      9.44 o 
   6   6   3      147.16      193.05     21.15 o 
   8   6   3      752.78      681.27     29.86 o 
  10   6   3       44.67       55.46     32.04 o 
  12   6   3      398.53      242.31     40.08 o 
  14   6   3       91.91       86.28     33.89 o 
  16   6   3       20.33       42.52     36.97 o 
 -19   7   3       37.91       32.04     28.35 o 
 -17   7   3      304.12      300.83     40.07 o 
 -15   7   3       40.92       75.18     34.51 o 
 -13   7   3        7.05       18.01     18.24 o 
 -11   7   3      495.96      523.21     23.50 o 
  -9   7   3     2681.76     2656.28     55.61 o 
  -7   7   3      183.89      134.83     19.56 o 
  -5   7   3     2638.01     2549.34     42.32 o 
  -3   7   3     5133.56     5250.72    143.46 o 
  -1   7   3     1177.59     1078.73     41.11 o 
   1   7   3       84.50      116.85     16.04 o 
   3   7   3      568.36      630.45     19.44 o 
   5   7   3     2216.75     2378.42     57.02 o 
   7   7   3     1846.83     1646.44    107.14 o 
   9   7   3      130.35       97.38     28.35 o 
  11   7   3      736.84      627.35     55.52 o 
  13   7   3      166.00      194.15     40.68 o 
  15   7   3      237.92      267.51     43.76 o 
 -18   8   3      113.80       91.83     33.28 o 
 -16   8   3        4.87       14.79     30.19 o 
 -14   8   3      260.67      243.33     28.05 o 
 -12   8   3       41.98       33.18      6.11 o 
 -10   8   3     2117.54     2070.88     36.05 o 
  -8   8   3      405.82      380.83     35.46 o 
  -6   8   3      151.27      195.47     28.28 o 
  -4   8   3      935.57     1006.78     37.91 o 
  -2   8   3       41.37       64.76     15.72 o 
   0   8   3      175.55      181.36     21.11 o 
   2   8   3     1180.99     1154.40     30.96 o 
   4   8   3     3533.66     3769.74     64.89 o 
   6   8   3     1405.46     1420.98     52.50 o 
   8   8   3       11.20        6.78     30.19 o 
  10   8   3      299.74      257.68     44.39 o 
  12   8   3      153.49       83.20     27.73 o 
  14   8   3      110.84      138.66     34.51 o 
 -17   9   3      806.06      810.53     67.85 o 
 -15   9   3     1567.55     1747.01     89.54 o 
 -13   9   3     1995.65     2056.79     90.85 o 
 -11   9   3     1410.47     1331.53     33.99 o 
  -9   9   3     5658.72     5517.86    102.35 o 
  -7   9   3      330.02      317.91     22.47 o 
  -5   9   3     5315.04     5124.94    154.98 o 
  -3   9   3     2991.25     2879.55     63.09 o 
  -1   9   3     3359.68     3341.50    176.14 o 
   1   9   3     4131.99     4033.39    100.12 o 
   3   9   3     1259.49     1240.12     40.36 o 
   5   9   3    12232.07    12383.68    317.87 o 
   7   9   3        6.72       14.17     29.58 o 
   9   9   3     2461.79     2285.68    101.42 o 
  11   9   3      761.02      776.60     59.22 o 
  13   9   3      932.17      905.04     72.18 o 
 -16  10   3      497.66      441.48     52.41 o 
 -14  10   3     1888.59     1989.31     95.76 o 
 -12  10   3     2813.99     3055.93    118.80 o 
 -10  10   3     2350.51     2271.66     68.20 o 
  -8  10   3      421.24      425.82     39.85 o 
  -6  10   3     3172.27     3386.74    165.73 o 
  -4  10   3     2728.54     2611.65     82.97 o 
  -2  10   3     2782.13     2769.82     71.52 o 
   0  10   3     3701.49     3972.36     84.82 o 
   2  10   3     3059.60     3154.12     78.39 o 
   4  10   3     2212.76     2265.48     72.55 o 
   6  10   3     7433.27     7509.33    331.55 o 
   8  10   3     3576.39     3462.98    188.91 o 
  10  10   3      240.60      340.87     68.42 o 
  12  10   3      191.47      118.96     34.52 o 
 -15  11   3        2.88       20.33     26.50 o 
 -13  11   3      331.99      345.84     41.92 o 
 -11  11   3      386.07      344.64     45.62 o 
  -9  11   3      134.74      106.20     26.19 o 
  -7  11   3       76.53       62.86     27.73 o 
  -5  11   3        6.21        6.82      8.33 o 
  -3  11   3      356.86      349.02     50.56 o 
  -1  11   3       33.02       25.83     22.46 o 
   1  11   3      390.79      383.19     29.55 o 
   3  11   3      525.70      464.99     46.87 o 
   5  11   3      185.01      136.84     41.91 o 
   7  11   3        0.17       23.42     30.19 o 
   9  11   3      802.63      715.56     57.99 o 
  11  11   3       58.73       80.11     30.20 o 
 -14  12   3      226.93      223.74     65.34 o 
 -12  12   3      960.63      971.14     70.95 o 
 -10  12   3      377.13      372.99     45.01 o 
  -8  12   3      503.44      424.61     25.66 o 
  -6  12   3      210.17      159.43     28.38 o 
  -4  12   3      366.36      403.16     31.99 o 
  -2  12   3      165.41      193.53     36.98 o 
   0  12   3      537.92      583.40     53.04 o 
   2  12   3      120.83      110.28     17.54 o 
   4  12   3      249.69      226.05     23.35 o 
   6  12   3      122.97      123.26     36.98 o 
   8  12   3      675.54      637.10     55.51 o 
  10  12   3       16.52       19.72     26.50 o 
 -13  13   3       29.18       43.75     38.82 o 
 -11  13   3       87.34      124.49     33.28 o 
  -9  13   3     1126.19     1120.72     70.97 o 
  -7  13   3      931.76      889.71     65.40 o 
  -5  13   3      860.12      908.31     46.46 o 
  -3  13   3      752.56      981.43     72.79 o 
  -1  13   3      215.93      322.37     51.78 o 
   1  13   3      100.23      102.30     35.13 o 
   3  13   3      290.15      270.00     48.70 o 
   5  13   3      379.22      344.63     52.40 o 
   7  13   3       24.11       54.23     24.03 o 
   9  13   3      447.69      381.64     52.41 o 
 -10  14   3        2.38       11.71     24.65 o 
  -8  14   3       73.66       86.89     28.96 o 
  -4  14   3      107.87      135.16     26.19 o 
  -2  14   3      100.24      129.42     39.44 o 
   0  14   3      350.85      425.99     51.78 o 
   2  14   3      779.70      741.44     64.15 o 
   4  14   3       10.88       24.03     39.44 o 
   6  14   3        8.10       -8.01     25.26 o 
  -7  15   3      651.01      658.64     71.54 o 
  -5  15   3       28.86       48.73     30.03 o 
  -3  15   3      928.07     1040.91    121.23 o 
  -1  15   3      250.33      268.13     54.24 o 
   1  15   3       23.17       19.10     25.26 o 
   3  15   3      639.61      571.67     59.82 o 
 -22   0   4     1403.55     1543.22    104.94 o 
 -20   0   4     1149.73     1186.81     58.01 o 
 -18   0   4     4938.83     5020.44    203.00 o 
 -16   0   4     5530.23     5593.81    100.15 o 
 -14   0   4     5850.76     5861.52     90.92 o 
 -12   0   4     8846.29     8842.88     81.99 o 
 -10   0   4     3468.23     2869.13     31.18 o 
  -8   0   4    71584.48    62863.02    872.46 o 
  -6   0   4     5534.19     5078.14     30.17 o 
  -4   0   4     4842.09     4311.36     30.86 o 
   0   0   4    18294.53    17961.53     86.15 o 
   2   0   4    10807.34    10699.38    218.76 o 
   4   0   4    16302.07    16911.29    202.86 o 
   6   0   4    13199.32    15052.45    196.90 o 
   8   0   4     3613.13     3576.23     76.35 o 
  10   0   4     3999.88     4372.99    155.71 o 
  12   0   4     2405.70     2558.50    126.16 o 
  14   0   4     2610.47     2517.55    110.70 o 
  16   0   4     1753.31     1821.82    127.22 o 
 -21   1   4      864.64      909.30     60.00 o 
 -19   1   4      532.19      639.86     44.80 o 
 -17   1   4     1372.16     1462.48     29.20 o 
 -15   1   4     1281.67     1389.80     24.22 o 
 -13   1   4      365.67      362.15     11.96 o 
 -11   1   4     6002.89     6507.36     47.03 o 
  -9   1   4     1986.76     1666.41     15.07 o 
  -7   1   4    11961.43    12519.74     78.71 o 
  -5   1   4     7553.87     7334.70     83.89 o 
  -3   1   4     9434.78    10214.40     39.77 o 
  -1   1   4      869.16      904.63     31.97 o 
   1   1   4     2602.45     2506.50     24.80 o 
   3   1   4     1145.46     1115.07     21.48 o 
   5   1   4     1016.76      983.25     24.06 o 
   7   1   4     4888.21     5394.18     76.35 o 
   9   1   4     1129.82     1081.49     66.66 o 
  11   1   4      824.86      823.84     51.15 o 
  13   1   4     1741.34     1757.68     69.42 o 
  15   1   4      395.81      390.24     41.20 o 
 -22   2   4       21.91       24.53     13.11 o 
 -20   2   4        8.33       12.04     13.06 o 
 -18   2   4      343.72      353.37     19.05 o 
 -16   2   4       35.56       33.60      8.89 o 
 -14   2   4      233.30      223.32     12.52 o 
 -12   2   4      511.48      572.96     12.69 o 
 -10   2   4       20.05       47.00      6.67 o 
  -8   2   4     3072.18     3154.32     32.77 o 
  -6   2   4      587.73      673.45     12.49 o 
  -4   2   4     3030.91     2876.68     47.44 o 
  -2   2   4     1452.87     1296.97     16.33 o 
   0   2   4       61.74       58.35      8.35 o 
   2   2   4     2894.22     3125.19     28.41 o 
   4   2   4     1835.07     1998.40     32.74 o 
   6   2   4     2369.91     2645.21     44.88 o 
   8   2   4       35.52       44.50     14.67 o 
  10   2   4      330.86      336.06     45.82 o 
  12   2   4      307.79      244.01     19.50 o 
  14   2   4      255.05      229.24     42.83 o 
  16   2   4        3.70       15.22     17.60 o 
 -21   3   4      511.90      495.75     48.10 o 
 -19   3   4      556.61      528.45     27.94 o 
 -17   3   4     1623.18     1595.45     32.59 o 
 -15   3   4       56.24       64.28      9.99 o 
 -13   3   4       46.44       50.84      8.32 o 
 -11   3   4      607.67      709.79     14.15 o 
  -9   3   4      363.88      326.34     11.42 o 
  -7   3   4      477.59      458.26     13.34 o 
  -5   3   4     6313.04     6999.41     76.51 o 
  -3   3   4     4389.55     4802.58     52.45 o 
  -1   3   4     9113.22    10466.08     67.63 o 
   1   3   4     3530.02     3733.25     34.05 o 
   3   3   4     1929.10     2044.48     30.13 o 
   5   3   4     1701.16     1644.64     25.13 o 
   7   3   4     2513.91     2638.67     36.43 o 
   9   3   4      129.68      122.25     14.43 o 
  11   3   4      170.11      170.97     20.14 o 
  13   3   4      735.28      689.63     54.60 o 
  15   3   4       15.71       27.75     25.57 o 
 -20   4   4        2.61       20.33     25.26 o 
 -18   4   4       22.00       22.07     12.47 o 
 -16   4   4      621.56      531.44     21.67 o 
 -14   4   4      328.82      365.47     18.31 o 
 -12   4   4        3.38       13.74      7.57 o 
 -10   4   4     2274.42     2489.61     28.48 o 
  -8   4   4     2134.18     2193.69     29.85 o 
  -6   4   4    10352.09    11790.06    225.06 o 
  -4   4   4       33.80       14.24      8.47 o 
  -2   4   4     1853.05     1563.25     24.71 o 
   0   4   4     3390.10     3284.11     30.80 o 
   2   4   4        1.68       15.35     10.96 o 
   4   4   4       91.09       51.25      9.43 o 
   6   4   4      346.02      344.99     17.74 o 
   8   4   4     1177.51     1156.01     27.66 o 
  10   4   4      671.12      628.51     20.36 o 
  12   4   4      321.79      264.17     16.34 o 
  14   4   4      496.11      407.58     45.01 o 
  16   4   4       60.91       70.87     36.97 o 
 -21   5   4      745.46      762.95     66.61 o 
 -19   5   4      895.30      948.86     56.14 o 
 -17   5   4      618.22      602.50     39.09 o 
 -15   5   4        5.77       43.94     16.76 o 
 -13   5   4     1459.01     1454.64     20.08 o 
 -11   5   4     5332.41     5214.83     88.30 o 
  -9   5   4     8249.02     8448.34     62.47 o 
  -7   5   4    12159.12    12717.62    232.29 o 
  -5   5   4     6746.73     6227.67     98.86 o 
  -3   5   4     7399.98     6789.14     77.53 o 
  -1   5   4    11349.61    10896.39    105.50 o 
   1   5   4      294.63      200.91     13.13 o 
   3   5   4      574.00      540.54     20.08 o 
   5   5   4     1958.39     1913.61     67.85 o 
   7   5   4     1716.26     1561.57     32.60 o 
   9   5   4     2475.27     2636.56     63.92 o 
  11   5   4     1747.38     1705.75     84.64 o 
  13   5   4     1579.89     1433.28     69.78 o 
  15   5   4      751.91      808.60     74.63 o 
 -20   6   4      425.98      518.50     58.57 o 
 -18   6   4      734.36      770.41     55.51 o 
 -16   6   4     1165.69     1140.94     54.63 o 
 -14   6   4      421.64      438.65     19.95 o 
 -12   6   4        7.26       21.71     10.73 o 
 -10   6   4    12465.86    13865.67    160.60 o 
  -8   6   4     7659.38     8001.97     96.02 o 
  -6   6   4      697.20      638.76     29.61 o 
  -4   6   4     6250.58     6567.20     84.01 o 
  -2   6   4      429.52      413.44     20.28 o 
   0   6   4     2287.51     2146.20     33.63 o 
   2   6   4      828.53      768.97     21.25 o 
   4   6   4     1212.87     1218.00     33.92 o 
   6   6   4     2892.84     2806.03     49.90 o 
   8   6   4      552.42      602.84     41.63 o 
  10   6   4     5278.39     4975.71    211.80 o 
  12   6   4      287.56      323.63     44.38 o 
  14   6   4      364.48      399.48     52.40 o 
 -19   7   4        1.71        5.55     24.65 o 
 -17   7   4       35.18       29.58     29.58 o 
 -15   7   4        1.08       26.41     17.75 o 
 -13   7   4      479.47      445.54     15.40 o 
 -11   7   4     4585.09     4383.19     65.04 o 
  -9   7   4       19.58       30.14     17.58 o 
  -7   7   4      253.43      268.90     27.82 o 
  -5   7   4     3722.11     4134.30    104.38 o 
  -3   7   4       29.44       43.56     18.11 o 
  -1   7   4      272.35      238.33     17.74 o 
   1   7   4      348.21      306.91     20.23 o 
   3   7   4     1459.72     1487.82     27.23 o 
   5   7   4      490.37      523.19     26.53 o 
   7   7   4       23.41       17.20      8.12 o 
   9   7   4       58.32       56.70     32.05 o 
  11   7   4      177.52      160.25     35.13 o 
  13   7   4       11.92       12.32     26.50 o 
 -18   8   4      614.26      616.69     57.97 o 
 -16   8   4      831.33      798.29     61.69 o 
 -14   8   4     1390.35     1261.78    109.61 o 
 -12   8   4        7.31       19.77      7.01 o 
 -10   8   4    16391.34    16914.84    201.14 o 
  -8   8   4     6223.87     6646.84    110.69 o 
  -6   8   4     2723.56     2609.97     70.14 o 
  -4   8   4     1784.41     1912.00     42.91 o 
  -2   8   4      666.83      678.60     59.96 o 
   0   8   4     2018.34     2183.63     45.19 o 
   2   8   4     1617.55     1758.61     40.32 o 
   4   8   4     6843.10     7530.59     85.20 o 
   6   8   4     1719.62     1914.29     55.92 o 
   8   8   4     1612.10     1677.09     97.60 o 
  10   8   4      649.62      643.90     54.89 o 
  12   8   4     1500.71     1510.20     98.17 o 
 -17   9   4      198.08      237.91     39.45 o 
 -15   9   4      728.74      764.86     59.22 o 
 -13   9   4     1443.48     1289.85     44.06 o 
 -11   9   4       85.41       52.23     13.95 o 
  -9   9   4       22.62       72.71     45.60 o 
  -7   9   4     7338.41     6989.89    107.69 o 
  -5   9   4     4811.69     4566.38    201.43 o 
  -3   9   4     4125.34     4409.54    182.25 o 
  -1   9   4      907.55      905.99     36.78 o 
   1   9   4        4.17       12.93      8.81 o 
   3   9   4      617.42      599.03     27.65 o 
   5   9   4     1424.88     1460.52     48.73 o 
   7   9   4     2701.05     2701.89    133.02 o 
   9   9   4      567.29      616.69     56.74 o 
  11   9   4      657.29      717.26     65.99 o 
  13   9   4      477.21      545.04     59.81 o 
 -18  10   4        0.42       20.95     29.58 o 
 -16  10   4      122.02      103.54     30.20 o 
 -14  10   4       22.61       42.52     28.35 o 
 -12  10   4       13.79       17.84      8.16 o 
 -10  10   4        8.27        9.91     15.41 o 
  -6  10   4     1026.76      999.36     67.90 o 
  -4  10   4      598.82      542.82     31.17 o 
  -2  10   4      122.60      121.02     23.14 o 
   0  10   4      164.02      143.98     19.54 o 
   2  10   4      618.50      578.74     34.05 o 
   4  10   4     1342.97     1201.65     61.13 o 
   6  10   4      343.18      327.98     45.62 o 
   8  10   4     1456.17     1300.35     78.42 o 
  10  10   4      201.28      194.77     45.61 o 
  12  10   4      166.82      197.22     44.99 o 
 -15  11   4      824.68      789.58     67.24 o 
 -13  11   4      240.86      266.90     56.09 o 
 -11  11   4      401.50      411.86     43.16 o 
  -9  11   4      860.69      809.81     78.98 o 
  -7  11   4      866.79      860.70     85.46 o 
  -5  11   4      349.57      382.87     39.46 o 
  -3  11   4      918.88     1013.30     66.03 o 
  -1  11   4     1927.54     1894.93     60.01 o 
   1  11   4     1038.20      997.19     40.66 o 
   3  11   4      468.61      449.38     41.62 o 
   5  11   4      108.29      104.09     17.07 o 
   7  11   4     2239.12     1976.04     97.66 o 
   9  11   4      182.95      200.93     43.14 o 
  11  11   4      136.84      139.90     38.21 o 
 -14  12   4       58.21       99.83     33.28 o 
 -12  12   4       97.71       74.57     25.27 o 
 -10  12   4        4.71        6.16     25.26 o 
  -8  12   4      465.33      346.21     62.28 o 
  -6  12   4      100.37       82.25     15.77 o 
  -4  12   4      938.90      949.05     68.49 o 
  -2  12   4      788.77      822.98     59.23 o 
   0  12   4        0.72       41.90     47.45 o 
   2  12   4        1.57       65.93     41.90 o 
   4  12   4        1.03        9.40     15.24 o 
   6  12   4     1078.18      918.23     69.11 o 
   8  12   4      654.75      476.72     55.50 o 
 -13  13   4     1070.63     1044.63     86.38 o 
 -11  13   4      678.29      669.78     60.44 o 
  -9  13   4     1882.16     1881.71    111.20 o 
  -7  13   4     1286.55     1386.45     82.72 o 
  -5  13   4     2215.23     2430.21     75.14 o 
  -3  13   4       59.67       55.46     28.96 o 
  -1  13   4     1943.06     1995.15     95.77 o 
   1  13   4     1050.70     1063.87     65.41 o 
   3  13   4      817.01      943.21     64.16 o 
   5  13   4      424.99      457.47     51.17 o 
   7  13   4     1383.10     1350.59    103.08 o 
 -10  14   4     1487.62     1358.19    110.51 o 
  -8  14   4     2762.01     2678.97    141.62 o 
  -6  14   4      261.17      267.73     29.36 o 
  -4  14   4      353.04      402.57     52.40 o 
  -2  14   4     3994.13     4209.45    111.51 o 
   0  14   4     1095.95     1266.89     72.20 o 
   2  14   4     1579.34     1720.26    104.97 o 
   4  14   4      797.27      865.40     78.95 o 
  -7  15   4        1.03       23.35     17.61 o 
  -5  15   4     1228.07     1318.08     92.88 o 
  -3  15   4     1023.17     1109.54     65.40 o 
  -1  15   4      172.85      195.99     51.16 o 
   1  15   4        2.95       19.10     24.65 o 
 -21   1   5      538.32      555.07     45.79 o 
 -19   1   5      873.59      890.80     36.84 o 
 -17   1   5      863.73      948.98     24.93 o 
 -15   1   5      583.01      622.56     15.49 o 
 -13   1   5      172.83      187.89     11.20 o 
 -11   1   5      191.47      286.47      9.62 o 
  -9   1   5    10386.54    12435.47     77.57 o 
  -7   1   5    16104.69    18500.29    122.48 o 
  -5   1   5     8765.34    10237.76    101.68 o 
  -3   1   5     3550.00     3904.52     24.50 o 
  -1   1   5     1626.41     1612.75     19.65 o 
   1   1   5     2299.20     2276.21     27.49 o 
   3   1   5     1727.53     1703.82     29.27 o 
   5   1   5      778.57      786.11     33.19 o 
   7   1   5     1807.84     1826.68     42.43 o 
   9   1   5     1642.65     1615.30     57.67 o 
  11   1   5      122.14      133.82     30.11 o 
  13   1   5      317.16      334.16     58.36 o 
  15   1   5     1746.34     1713.46     98.19 o 
 -22   2   5       20.23       30.74     14.82 o 
 -20   2   5       28.35       31.50     12.83 o 
 -18   2   5       43.46       42.65      9.39 o 
 -16   2   5      198.08      167.07     12.78 o 
 -14   2   5      674.78      670.54     16.37 o 
 -12   2   5     2159.21     2129.91     22.92 o 
 -10   2   5     1837.20     1655.98     19.94 o 
  -8   2   5     4967.36     4984.24     30.73 o 
  -6   2   5    18436.67    20259.35    131.71 o 
  -4   2   5        9.11       30.82      5.09 o 
  -2   2   5      727.67      511.28     15.03 o 
   0   2   5     1238.83      991.17     18.46 o 
   2   2   5       57.31       96.39     11.96 o 
   4   2   5      146.45      110.52     13.27 o 
   6   2   5     1161.86     1168.77     32.65 o 
   8   2   5     1554.36     1582.06     52.43 o 
  10   2   5      453.59      534.76     58.01 o 
  12   2   5     1796.11     1738.22     51.34 o 
  14   2   5       28.83       35.13     21.46 o 
 -21   3   5      663.29      613.03     52.42 o 
 -19   3   5      789.94      731.67     28.89 o 
 -17   3   5     2708.46     2688.96     48.35 o 
 -15   3   5     1163.11     1115.99     20.20 o 
 -13   3   5      776.24      690.72     18.25 o 
 -11   3   5      178.79      125.45      9.98 o 
  -9   3   5      652.96      756.76     17.29 o 
  -7   3   5     5153.26     5780.29     46.76 o 
  -5   3   5     1772.40     1374.54     34.80 o 
  -3   3   5       59.76        6.93      6.77 o 
  -1   3   5    13467.64    13615.01    107.78 o 
   1   3   5     7203.32     7538.39     68.45 o 
   3   3   5     3701.83     3691.25     40.20 o 
   5   3   5     2609.95     2493.99     38.39 o 
   7   3   5      237.07      249.07     17.94 o 
   9   3   5        2.70        6.92     12.04 o 
  11   3   5       99.36       65.35     12.83 o 
  13   3   5      629.02      564.82     52.78 o 
  15   3   5      302.81      308.30     43.46 o 
 -22   4   5      734.12      767.87     65.38 o 
 -20   4   5     2249.38     2383.86     77.26 o 
 -18   4   5     1212.67     1241.73     34.15 o 
 -16   4   5     4700.93     4809.35     74.89 o 
 -14   4   5     4832.97     4989.96     42.52 o 
 -12   4   5     3686.26     3719.03     47.29 o 
 -10   4   5     5835.57     5718.19     44.63 o 
  -8   4   5     2529.04     2106.92     37.95 o 
  -6   4   5    16280.73    17123.77    211.37 o 
  -4   4   5       75.57      217.93     14.63 o 
  -2   4   5    11426.41    12323.35    156.00 o 
   0   4   5     9432.17     9858.66    115.56 o 
   2   4   5    13984.88    14539.40     83.99 o 
   4   4   5     7209.02     7684.36     97.43 o 
   6   4   5     2640.94     2869.80     48.37 o 
   8   4   5     3503.15     3822.39     90.91 o 
  10   4   5      208.54      267.11     18.07 o 
  12   4   5     1475.98     1494.24     85.21 o 
  14   4   5      826.30      801.90     68.47 o 
 -21   5   5      671.04      729.58     65.37 o 
 -19   5   5     1227.28     1224.60     68.51 o 
 -17   5   5     1653.40     1646.06     61.15 o 
 -15   5   5     3180.93     3195.55     48.75 o 
 -13   5   5      956.71      980.36     21.95 o 
 -11   5   5     1639.60     1731.59     33.55 o 
  -9   5   5     3874.00     4188.14     51.55 o 
  -7   5   5       27.32       14.12     15.13 o 
  -5   5   5     5563.57     5652.17     64.90 o 
  -3   5   5    19055.72    21521.13    265.96 o 
  -1   5   5    13196.24    14454.24    116.76 o 
   1   5   5     8100.51     8895.00     79.37 o 
   3   5   5     2339.92     2316.89     42.14 o 
   5   5   5      857.98      899.30     25.17 o 
   7   5   5      555.09      567.53     26.25 o 
   9   5   5     2217.42     2188.57     56.38 o 
  11   5   5      781.89      698.31     59.84 o 
  13   5   5      302.19      351.37     48.08 o 
 -20   6   5        0.87       28.35     25.26 o 
 -18   6   5      200.49      160.87     21.42 o 
 -16   6   5        1.07        6.38     13.47 o 
 -14   6   5      211.08      175.63     11.19 o 
 -12   6   5     1182.10     1208.56     29.66 o 
 -10   6   5      891.77      919.50     32.31 o 
  -8   6   5     4571.96     4771.93    102.80 o 
  -6   6   5      989.83     1022.95     26.26 o 
  -4   6   5      363.30      321.71     18.16 o 
  -2   6   5     2895.18     2644.53     37.07 o 
   0   6   5      256.02      210.91     15.08 o 
   2   6   5       33.21       25.49     13.07 o 
   4   6   5      782.48      782.55     27.41 o 
   6   6   5      269.70      315.44     24.04 o 
   8   6   5      267.60      317.34     32.27 o 
  10   6   5       53.27       33.89     11.71 o 
  12   6   5      288.36      254.59     40.68 o 
  14   6   5       60.66       47.45     36.36 o 
 -19   7   5       80.14      117.71     30.81 o 
 -17   7   5      427.66      389.59     40.39 o 
 -15   7   5      987.11      931.62     41.34 o 
 -13   7   5       12.93       19.71     13.21 o 
 -11   7   5      484.24      446.16     22.18 o 
  -9   7   5      499.46      431.36     29.31 o 
  -7   7   5      213.06      276.03     24.48 o 
  -5   7   5      188.43      155.41     19.78 o 
  -3   7   5     1462.17     1343.60     33.07 o 
  -1   7   5     1151.52      958.02     33.64 o 
   1   7   5     1021.39      913.21     23.77 o 
   3   7   5        8.94       16.87     12.47 o 
   5   7   5       69.48       51.84     12.17 o 
   7   7   5      328.06      276.77     29.59 o 
   9   7   5      405.70      374.90     29.31 o 
  11   7   5      648.72      619.82     56.12 o 
  13   7   5       30.83       30.19     35.12 o 
 -20   8   5      105.61      106.62     28.35 o 
 -18   8   5       85.65       52.38     25.88 o 
 -16   8   5       99.81       79.85     15.08 o 
 -14   8   5      755.45      689.02     25.13 o 
 -12   8   5      283.44      262.36     31.24 o 
 -10   8   5      650.48      628.29     69.09 o 
  -8   8   5      211.72      214.13     24.39 o 
  -6   8   5       61.97       87.96     17.46 o 
  -4   8   5      630.39      626.97     47.23 o 
  -2   8   5      380.23      355.22     26.83 o 
   0   8   5      272.40      266.58     22.84 o 
   2   8   5       13.30       34.47     13.18 o 
   4   8   5      210.97      194.83     22.18 o 
   6   8   5       64.44       61.91     14.98 o 
   8   8   5        9.35       17.35     12.18 o 
  10   8   5       73.55       35.74     28.35 o 
  12   8   5       42.01       23.42     27.11 o 
 -19   9   5     1390.14     1485.14    109.26 o 
 -17   9   5     1177.74     1292.95     66.65 o 
 -15   9   5      946.82      963.20     66.02 o 
 -13   9   5      554.34      512.22     28.00 o 
 -11   9   5      109.59      121.32     21.85 o 
  -9   9   5     6267.29     6855.90    157.83 o 
  -7   9   5     1771.79     1586.97     74.68 o 
  -5   9   5     3722.27     3902.28    166.47 o 
  -3   9   5     6509.53     6461.51     86.13 o 
  -1   9   5     1101.07      978.03     38.11 o 
   1   9   5     6562.11     6508.92    102.55 o 
   3   9   5     1940.30     1959.36     46.34 o 
   5   9   5     2376.80     2381.80     78.98 o 
   7   9   5      987.64     1028.48     49.19 o 
   9   9   5      206.83      183.68     38.21 o 
  11   9   5      960.40      897.66     77.74 o 
 -18  10   5     1294.61     1409.05    109.86 o 
 -16  10   5     1609.08     1595.01     97.57 o 
 -14  10   5     2036.45     2011.42     94.55 o 
 -12  10   5     1919.50     1830.64     68.39 o 
 -10  10   5       58.58       12.33     24.65 o 
  -8  10   5     8313.14     9548.49    157.36 o 
  -6  10   5     2560.17     2748.78    127.48 o 
  -4  10   5     3388.74     3614.04    126.82 o 
  -2  10   5      127.88      139.17     20.51 o 
   0  10   5     7233.87     7910.09    137.41 o 
   2  10   5     2753.01     3067.60     78.15 o 
   4  10   5     1864.34     1934.05     73.42 o 
   6  10   5     2813.44     2967.11    143.53 o 
   8  10   5      424.30      443.30     48.71 o 
  10  10   5      339.78      302.07     53.02 o 
 -17  11   5      205.61      159.02     46.84 o 
 -15  11   5      414.12      402.59     55.49 o 
 -13  11   5      173.07      159.02     33.90 o 
 -11  11   5      839.27      682.25     72.49 o 
  -9  11   5     1776.63     1907.25     86.50 o 
  -7  11   5       55.67       75.65     16.73 o 
  -5  11   5       10.48       27.11     24.65 o 
  -3  11   5      641.92      643.96     48.73 o 
  -1  11   5     4329.69     4580.00    163.46 o 
   1  11   5       21.41       30.29     22.49 o 
   3  11   5       24.45       13.93     16.61 o 
   5  11   5      469.19      486.50     51.18 o 
   7  11   5      192.95      142.99     32.67 o 
   9  11   5      124.31      115.86     38.83 o 
 -14  12   5      191.19      147.31     36.36 o 
 -12  12   5      322.11      316.86     40.07 o 
 -10  12   5      177.20      180.59     41.91 o 
  -8  12   5     1480.71     1283.08    125.19 o 
  -6  12   5     4056.08     4236.71    105.99 o 
  -4  12   5      440.44      469.23     43.16 o 
  -2  12   5       31.83       30.20     38.82 o 
   0  12   5      410.36      427.89     44.39 o 
   2  12   5      172.32      176.27     32.67 o 
   4  12   5       56.10       53.61     27.73 o 
   6  12   5     1114.70      952.17     73.43 o 
   8  12   5      269.22      214.51     39.45 o 
 -13  13   5      424.92      384.71     48.71 o 
 -11  13   5      451.18      389.05     53.02 o 
  -9  13   5      424.88      402.61     43.77 o 
  -7  13   5       16.38       25.97     21.58 o 
  -5  13   5       83.61      121.40     28.96 o 
  -3  13   5     2773.84     2865.87    117.53 o 
  -1  13   5     1315.73     1309.95     75.31 o 
   1  13   5      243.45      257.04     51.16 o 
   3  13   5        3.46       21.57     26.50 o 
   5  13   5       17.81       14.17     25.88 o 
 -10  14   5      422.46      395.81     53.64 o 
  -8  14   5        9.50       44.60     22.87 o 
  -6  14   5     1127.48     1194.13     57.38 o 
  -4  14   5     1018.45      950.22     55.53 o 
  -2  14   5      146.05      168.25     35.13 o 
   0  14   5       10.34       44.98     36.97 o 
   2  14   5      134.85      112.17     42.52 o 
  -7  15   5       13.40       56.63     26.05 o 
  -5  15   5       59.26       86.08     29.89 o 
  -3  15   5      663.69      746.84     74.01 o 
  -1  15   5      364.54      335.98     48.09 o 
 -22   0   6     1565.73     1592.39     85.21 o 
 -20   0   6     1606.31     1506.26    118.58 o 
 -18   0   6     2995.64     2927.82     71.69 o 
 -16   0   6     6657.66     6969.35     79.45 o 
 -14   0   6     8638.78     8813.21    100.85 o 
 -12   0   6    16705.15    17812.75    201.75 o 
 -10   0   6    14699.60    15487.44    224.45 o 
  -8   0   6     9403.00     9489.49    166.02 o 
  -6   0   6    12458.27    11859.35     76.89 o 
  -4   0   6    12232.07    11664.65     99.16 o 
  -2   0   6     3916.13     5560.09     54.50 o 
   0   0   6    17640.33    18278.09    301.58 o 
   2   0   6    13098.90    13522.83    113.61 o 
   4   0   6    12135.16    12022.76    207.24 o 
   6   0   6     8964.88     9135.80    168.88 o 
   8   0   6     3676.25     3948.24    144.44 o 
  10   0   6     2774.18     3010.15    113.85 o 
  12   0   6      209.45      227.44     86.91 o 
  14   0   6     3379.10     3311.29    215.97 o 
 -23   1   6       25.43       27.11     13.28 o 
 -21   1   6      457.51      541.81     26.86 o 
 -19   1   6      947.50      926.30     24.02 o 
 -17   1   6     1144.63     1198.80     19.98 o 
 -15   1   6     4114.48     4308.01     34.96 o 
 -13   1   6     5300.39     5360.00     51.93 o 
 -11   1   6     3132.68     3132.42     22.39 o 
  -9   1   6     2280.68     2000.23     27.37 o 
  -7   1   6     1444.42     1471.79     22.04 o 
  -5   1   6      101.47       96.29     16.51 o 
  -3   1   6      133.30      139.58     12.07 o 
  -1   1   6     4402.45     4811.06     37.80 o 
   1   1   6     2283.90     2275.73     32.51 o 
   3   1   6     6741.59     7191.56     78.69 o 
   5   1   6     3107.13     3314.45     49.73 o 
   7   1   6     1470.18     1616.74    119.23 o 
   9   1   6     1550.24     1631.49     57.43 o 
  11   1   6      719.03      682.92    104.86 o 
  13   1   6      228.19      180.02     51.21 o 
 -22   2   6      268.27      253.17     59.98 o 
 -20   2   6      155.78      157.15     18.31 o 
 -18   2   6       72.16       71.22      9.95 o 
 -16   2   6      215.40      197.51     11.60 o 
 -14   2   6      241.26      246.04     10.67 o 
 -12   2   6      138.32      108.12     12.11 o 
 -10   2   6       41.41       63.22      6.20 o 
  -8   2   6     2755.40     2986.43     81.75 o 
  -6   2   6     5658.61     5550.98    177.43 o 
  -4   2   6      185.35      163.20      9.88 o 
  -2   2   6     1807.50     2031.01     23.88 o 
   0   2   6      138.95      150.54     12.64 o 
   2   2   6      754.23      736.43     19.91 o 
   4   2   6      176.17      198.41     20.39 o 
   6   2   6        8.69       21.49     12.10 o 
   8   2   6       67.87       44.32     16.40 o 
  10   2   6       45.75       30.71     13.40 o 
  12   2   6       42.32       28.77     16.74 o 
  14   2   6      239.28      197.63     34.77 o 
 -21   3   6      767.94      774.73     48.11 o 
 -19   3   6      384.24      388.46     16.85 o 
 -17   3   6      584.99      574.68     13.94 o 
 -15   3   6     1210.20     1245.50     21.35 o 
 -13   3   6      532.67      539.94     16.42 o 
 -11   3   6       24.05       30.13      8.72 o 
  -9   3   6      742.80      877.49     22.54 o 
  -7   3   6     4440.86     5221.32     66.26 o 
  -5   3   6       65.15       56.54      9.35 o 
  -3   3   6     4912.49     5176.80     55.92 o 
  -1   3   6     8094.81     9038.27     79.62 o 
   1   3   6     5745.34     5854.11     48.18 o 
   3   3   6     2277.56     2319.55     40.94 o 
   5   3   6      248.38      248.95     18.68 o 
   7   3   6       17.18       27.38     16.53 o 
   9   3   6       60.67       76.71     13.71 o 
  11   3   6      290.26      256.68     19.38 o 
  13   3   6       42.81       42.02     22.50 o 
 -22   4   6        2.39       37.59     29.58 o 
 -20   4   6      584.56      682.05     45.63 o 
 -18   4   6       13.50       37.29     11.49 o 
 -16   4   6      120.26      114.63     10.68 o 
 -14   4   6      158.97      138.29     11.78 o 
 -12   4   6        2.29       13.50      8.20 o 
 -10   4   6      960.56     1003.84     20.38 o 
  -8   4   6     7122.01     8511.01    167.37 o 
  -6   4   6     8008.71     8952.00     88.49 o 
  -4   4   6     3446.95     3598.49     52.45 o 
  -2   4   6      451.71      437.53     16.80 o 
   0   4   6      989.64     1000.73     24.10 o 
   2   4   6        2.06        7.76     13.92 o 
   4   4   6      447.52      476.85     24.74 o 
   6   4   6      442.00      476.15     30.08 o 
   8   4   6      209.64      202.03     18.57 o 
  10   4   6       30.08       21.07     16.64 o 
  12   4   6       35.36       44.98     40.05 o 
 -21   5   6      993.32      984.09     67.25 o 
 -19   5   6      503.49      493.30     43.16 o 
 -17   5   6     1200.54     1169.64     64.93 o 
 -15   5   6     1526.93     1614.70     30.63 o 
 -13   5   6     1551.31     1572.49     26.44 o 
 -11   5   6     2747.18     2688.23     43.41 o 
  -9   5   6     1514.18     1419.09     33.28 o 
  -7   5   6     7362.46     7524.85    197.03 o 
  -5   5   6     9247.84     9743.17     72.71 o 
  -3   5   6     5031.38     4653.95     48.54 o 
  -1   5   6     3818.56     3736.87     40.49 o 
   1   5   6     2253.52     2190.74     39.25 o 
   3   5   6     1057.16      987.47     26.20 o 
   5   5   6     1315.42     1275.36     32.85 o 
   7   5   6     2043.20     1899.85     52.56 o 
   9   5   6     1578.43     1483.59     43.11 o 
  11   5   6      763.34      709.97     55.51 o 
  13   5   6      568.77      635.14     65.98 o 
 -20   6   6        9.09       64.09     41.90 o 
 -18   6   6      561.91      651.22     49.33 o 
 -16   6   6      101.87      118.76     17.18 o 
 -14   6   6     2328.04     2282.86     39.02 o 
 -12   6   6     3067.50     3179.08     42.60 o 
 -10   6   6     2528.35     2590.75     40.53 o 
  -8   6   6     4940.69     4864.78     66.92 o 
  -6   6   6      969.71      777.67     27.25 o 
  -4   6   6     8487.55     8878.07    101.54 o 
  -2   6   6     1760.66     1588.88     34.59 o 
   0   6   6       26.00       29.98     10.74 o 
   2   6   6     3412.21     3267.22     47.60 o 
   4   6   6      850.09      836.50     29.66 o 
   6   6   6      939.14      853.85     33.17 o 
   8   6   6      984.21      999.83     35.09 o 
  10   6   6      990.00     1044.02     66.02 o 
  12   6   6      409.73      404.44     51.79 o 
 -21   7   6        0.22       13.56     34.51 o 
 -19   7   6       45.65       22.80     25.27 o 
 -17   7   6       22.05       24.40     15.27 o 
 -15   7   6      226.17      218.63     18.26 o 
 -13   7   6       17.26       28.69     13.44 o 
 -11   7   6       55.70       50.93     11.70 o 
  -9   7   6       10.13       16.30     16.22 o 
  -7   7   6      507.91      608.60     25.41 o 
  -5   7   6     2036.46     2096.55     45.82 o 
  -3   7   6      176.69      211.71     20.70 o 
  -1   7   6      711.38      626.70     30.23 o 
   1   7   6     2609.93     2671.35     41.35 o 
   3   7   6      559.24      510.62     24.19 o 
   5   7   6       55.98       77.25     17.69 o 
   7   7   6      270.03      264.00     37.44 o 
   9   7   6      257.04      246.97     25.76 o 
  11   7   6      196.13      160.87     33.90 o 
 -20   8   6      653.26      637.67     59.82 o 
 -18   8   6      539.35      522.91     46.25 o 
 -16   8   6      287.40      255.44     23.43 o 
 -14   8   6     1305.56     1210.33     49.24 o 
 -12   8   6     1880.16     1861.76     54.36 o 
 -10   8   6     5412.32     5767.60    112.58 o 
  -8   8   6     7335.98     7516.52    143.29 o 
  -6   8   6     4354.46     4362.87     75.41 o 
  -4   8   6     3521.10     3732.12     70.97 o 
  -2   8   6      417.34      537.38     31.76 o 
   0   8   6      103.16       55.54     13.32 o 
   2   8   6     5414.22     5714.07    135.93 o 
   4   8   6     2040.30     2181.70     60.25 o 
   6   8   6     2080.63     2298.97     58.63 o 
   8   8   6      889.91      877.62     56.76 o 
  10   8   6      979.01      931.64     69.72 o 
 -19   9   6      445.34      359.44     73.98 o 
 -17   9   6      271.29      284.79     38.22 o 
 -15   9   6      499.87      510.58     22.09 o 
 -13   9   6     1782.38     1644.43    127.58 o 
 -11   9   6      213.53      203.15     27.16 o 
  -9   9   6     2044.39     1899.07     62.08 o 
  -7   9   6     1479.60     1382.19     59.00 o 
  -5   9   6     2361.16     2246.78     49.19 o 
  -3   9   6      132.11      162.35     19.43 o 
  -1   9   6     2649.50     2568.39     57.06 o 
   1   9   6     3388.35     3246.86     65.38 o 
   3   9   6      301.26      318.11     35.38 o 
   5   9   6       43.31       44.77     19.84 o 
   7   9   6      347.44      321.54     38.93 o 
   9   9   6      309.11      261.37     39.45 o 
 -18  10   6      456.73      448.85     53.64 o 
 -16  10   6       40.30       22.18     25.27 o 
 -14  10   6      120.55       89.00     24.11 o 
 -12  10   6      932.73      814.85     78.98 o 
 -10  10   6       51.00       92.27     22.44 o 
  -8  10   6      100.28       95.06     18.25 o 
  -6  10   6       12.02        6.34     16.58 o 
  -4  10   6      211.37      216.34     27.79 o 
  -2  10   6     1674.74     1634.24     54.61 o 
   0  10   6        2.01       33.25     15.49 o 
   2  10   6      361.01      276.24     22.93 o 
   4  10   6       90.09       80.81     23.94 o 
   6  10   6        3.63        2.91      6.64 o 
   8  10   6       30.84       33.28     27.11 o 
 -17  11   6        5.78       16.02     24.03 o 
 -15  11   6      674.50      651.28     64.76 o 
 -13  11   6      300.81      286.65     36.37 o 
 -11  11   6       52.69       62.24     24.65 o 
  -9  11   6        8.33       19.72     18.74 o 
  -7  11   6     1075.58     1151.90     58.29 o 
  -5  11   6      766.54      861.85     57.58 o 
  -3  11   6      197.59      163.96     28.73 o 
  -1  11   6     4274.23     4467.08     85.74 o 
   1  11   6      827.45      839.88     39.08 o 
   3  11   6      709.50      602.06     38.66 o 
   5  11   6        4.75       56.69     46.83 o 
   7  11   6       14.68       11.71     38.82 o 
 -14  12   6       17.22       37.59     33.89 o 
 -12  12   6       80.74       78.27     32.05 o 
 -10  12   6        7.12       21.77     15.81 o 
  -8  12   6     2078.67     2133.17    123.29 o 
  -6  12   6        0.97        9.24     29.58 o 
  -4  12   6       24.14       31.43     24.65 o 
  -2  12   6      895.17      886.61     62.32 o 
   0  12   6        2.15       28.96     36.97 o 
   2  12   6       74.97       81.35     29.58 o 
   4  12   6       37.15       64.09     44.37 o 
   6  12   6      387.66      363.12     70.28 o 
 -13  13   6      758.27      777.77     76.48 o 
 -11  13   6      847.76      889.99     47.06 o 
  -9  13   6       90.41      109.45     20.92 o 
  -7  13   6     4869.06     5132.68     82.13 o 
  -5  13   6       77.98       86.89     24.03 o 
  -3  13   6      483.00      559.26     50.56 o 
  -1  13   6      244.91      261.97     38.22 o 
   1  13   6      966.84     1125.99     78.97 o 
   3  13   6      557.61      646.24     62.28 o 
   5  13   6     1288.99     1466.43    110.48 o 
 -10  14   6     2169.49     2188.79    102.42 o 
  -8  14   6       23.98       48.62     25.72 o 
  -6  14   6     1058.33     1040.91     53.84 o 
  -4  14   6     1902.88     1840.81    105.01 o 
  -2  14   6      538.06      566.68     53.03 o 
   0  14   6      936.79      968.58     80.20 o 
   2  14   6      574.03      580.26     64.13 o 
  -5  15   6        6.35       21.88     23.53 o 
  -3  15   6      208.91      213.88     36.36 o 
 -23   1   7      235.02      207.51     36.36 o 
 -21   1   7      330.00      323.41     32.44 o 
 -19   1   7     1970.09     1980.73     40.17 o 
 -17   1   7      377.02      413.10     12.67 o 
 -15   1   7      164.58      189.78     10.59 o 
 -13   1   7     1653.67     1751.57     25.10 o 
 -11   1   7     2167.36     2149.98     53.90 o 
  -9   1   7     2245.97     2161.84     31.53 o 
  -7   1   7     2933.92     3126.69     48.86 o 
  -5   1   7     9172.25    10435.41     91.00 o 
  -3   1   7      895.10     1103.94     19.64 o 
  -1   1   7      725.08      607.59     18.85 o 
   1   1   7     4818.93     5138.01     61.65 o 
   3   1   7     4081.68     4339.63     58.07 o 
   5   1   7     1640.33     1757.43     37.07 o 
   7   1   7      504.67      539.35     45.60 o 
   9   1   7      110.84      125.54     29.58 o 
  11   1   7      230.79      228.00     48.10 o 
  13   1   7      379.18      293.07     61.89 o 
 -22   2   7      161.49      147.92     48.07 o 
 -20   2   7      800.56      753.93     29.93 o 
 -18   2   7       75.55       43.15      7.75 o 
 -16   2   7      295.11      276.86     11.79 o 
 -14   2   7       91.38      103.00      9.45 o 
 -12   2   7     1292.53     1273.50     26.11 o 
 -10   2   7     4630.08     4768.56     41.42 o 
  -8   2   7     2270.43     2336.71     49.56 o 
  -6   2   7     4294.23     4076.40     76.71 o 
  -4   2   7      747.72      475.38     14.46 o 
  -2   2   7     4442.41     4553.46     46.97 o 
   0   2   7     1225.11     1368.59     25.37 o 
   2   2   7      973.18      968.17     24.14 o 
   4   2   7      480.38      450.67     21.45 o 
   6   2   7      935.60      908.36     38.42 o 
   8   2   7      642.23      646.58     34.08 o 
  10   2   7      172.30      181.66     18.85 o 
  12   2   7      139.92      162.40     36.25 o 
 -23   3   7        1.19       17.25     24.03 o 
 -21   3   7      789.01      684.70     41.95 o 
 -19   3   7     1348.88     1241.71     26.38 o 
 -17   3   7      694.84      637.21     16.11 o 
 -15   3   7     1662.28     1674.66     28.63 o 
 -13   3   7      265.00      249.21     13.80 o 
 -11   3   7      654.19      656.78     20.67 o 
  -9   3   7      642.18      595.03     21.14 o 
  -7   3   7      495.85      501.71     21.78 o 
  -5   3   7     3489.04     3349.13    107.53 o 
  -3   3   7     2955.19     2941.33     38.61 o 
  -1   3   7      339.30      333.58     15.61 o 
   1   3   7     9126.83     9649.59    121.76 o 
   3   3   7       52.69       55.73     12.26 o 
   5   3   7      688.45      647.78     26.46 o 
   7   3   7      184.73      165.64     24.10 o 
   9   3   7      188.03      190.31     18.48 o 
  11   3   7      232.00      220.05     39.45 o 
 -22   4   7      925.60      851.97     67.86 o 
 -20   4   7     2270.80     2558.96     77.26 o 
 -18   4   7     1445.37     1409.74     28.16 o 
 -16   4   7     1220.37     1218.76     27.21 o 
 -14   4   7     2595.65     2644.35     32.87 o 
 -12   4   7     3525.90     3462.31     43.97 o 
 -10   4   7     6977.24     6914.94     83.18 o 
  -8   4   7     7272.74     6814.99    109.39 o 
  -6   4   7    10018.02     9730.97    188.64 o 
  -4   4   7     9971.70    10134.49     82.45 o 
  -2   4   7     4900.30     5013.35     55.40 o 
   0   4   7     3628.23     3555.80     57.02 o 
   2   4   7      171.91      192.00     17.13 o 
   4   4   7     9056.85     9377.95     78.82 o 
   6   4   7     1402.06     1431.86     52.83 o 
   8   4   7     1453.78     1546.46     46.57 o 
  10   4   7      904.00      889.87     94.09 o 
  12   4   7      528.04      655.45     83.24 o 
 -21   5   7        7.37       -3.08     20.95 o 
 -19   5   7     1160.75     1130.70     61.10 o 
 -17   5   7      730.65      656.68     27.46 o 
 -15   5   7     1513.72     1577.84     29.17 o 
 -13   5   7     1948.48     2080.57     28.86 o 
 -11   5   7     3376.63     3448.29     45.23 o 
  -9   5   7     2636.75     2714.84     43.15 o 
  -7   5   7     2468.93     2434.09     41.03 o 
  -5   5   7     7699.44     8264.14    116.47 o 
  -3   5   7     5804.50     6074.62     64.69 o 
  -1   5   7     3100.11     3277.14     50.48 o 
   1   5   7     1141.00     1176.63     27.84 o 
   3   5   7     6655.67     6836.41    103.93 o 
   5   5   7      375.82      392.35     25.66 o 
   7   5   7      338.25      341.89     24.97 o 
   9   5   7      183.05      193.72     48.69 o 
  11   5   7      481.06      489.56     53.03 o 
 -20   6   7        9.91       51.14     31.43 o 
 -18   6   7       47.82       56.08     23.42 o 
 -16   6   7      213.77      190.74     14.51 o 
 -14   6   7       54.39       53.50      9.62 o 
 -12   6   7       34.14       38.87      8.77 o 
 -10   6   7       41.89       32.01      9.51 o 
  -8   6   7       50.36       81.45     16.41 o 
  -6   6   7      784.13      981.92     31.44 o 
  -4   6   7      222.15      202.00     19.37 o 
  -2   6   7       16.95       17.96     12.89 o 
   0   6   7     1271.60     1258.71     31.67 o 
   2   6   7      263.33      289.55     26.47 o 
   4   6   7     2759.59     2735.46     71.47 o 
   6   6   7      765.14      771.92     37.64 o 
   8   6   7       73.94       65.12     20.23 o 
  10   6   7        0.80       16.64     33.89 o 
 -21   7   7       53.61       43.14     16.02 o 
 -19   7   7       39.61       38.21     34.51 o 
 -17   7   7     1521.18     1569.34     52.45 o 
 -15   7   7      592.88      607.23     19.42 o 
 -13   7   7     1593.24     1626.44     39.24 o 
 -11   7   7      322.61      307.86     25.82 o 
  -9   7   7       21.17       37.72     18.13 o 
  -7   7   7      949.06      945.88     32.56 o 
  -5   7   7        7.48        9.71     15.76 o 
  -3   7   7     1632.07     1608.37     40.00 o 
  -1   7   7     1962.30     2006.33     34.89 o 
   1   7   7     3194.66     3285.69     81.05 o 
   3   7   7     2673.02     2566.02     68.02 o 
   5   7   7      779.38      776.81     40.72 o 
   7   7   7       96.24       96.76     17.61 o 
   9   7   7       71.33       75.18     36.98 o 
  11   7   7        5.58       20.33     22.80 o 
 -20   8   7       13.20       18.49     24.65 o 
 -18   8   7       30.87       69.02     36.36 o 
 -16   8   7      905.32      905.94     37.28 o 
 -14   8   7      535.73      469.51     23.36 o 
 -12   8   7      507.47      456.20     28.52 o 
 -10   8   7      157.01      145.34     16.99 o 
  -8   8   7      177.67      184.15     24.97 o 
  -6   8   7     2573.45     2579.88     45.58 o 
  -4   8   7     3880.76     4127.93     60.44 o 
  -2   8   7     1197.05     1137.12     39.13 o 
   0   8   7     2449.49     2439.43     55.80 o 
   2   8   7        0.26       15.51     23.79 o 
   4   8   7      109.91       99.53     22.55 o 
   6   8   7       74.85       71.25     15.28 o 
   8   8   7       75.63       59.78     27.12 o 
  10   8   7       25.74       64.70     38.21 o 
 -19   9   7      908.06      917.33     77.73 o 
 -17   9   7     3420.76     3633.52    123.80 o 
 -15   9   7        6.39       11.71     25.26 o 
 -13   9   7     1652.66     1612.90    113.70 o 
 -11   9   7      467.95      455.86     23.98 o 
  -9   9   7     1408.64     1417.94     46.86 o 
  -7   9   7     3865.71     3968.66     99.38 o 
  -5   9   7     3814.76     3766.11     94.32 o 
  -3   9   7     8022.46     8116.93    255.99 o 
  -1   9   7       99.22       75.16     13.61 o 
   1   9   7     2721.56     2754.87     59.80 o 
   3   9   7     1188.99     1207.65     45.90 o 
   5   9   7      540.77      549.58     29.86 o 
   7   9   7      641.97      625.97     53.65 o 
   9   9   7      496.56      404.48     51.18 o 
 -18  10   7      406.55      454.99     51.79 o 
 -16  10   7       90.01       85.05     26.50 o 
 -14  10   7      843.56      876.02     64.16 o 
 -12  10   7     2645.03     2679.56    147.26 o 
 -10  10   7     2609.61     2900.46     82.08 o 
  -8  10   7     3554.84     3837.11     92.80 o 
  -6  10   7     3634.19     3791.17     92.08 o 
  -4  10   7      188.13      165.63     28.67 o 
  -2  10   7     3752.02     3952.42    121.16 o 
   0  10   7     2382.60     2343.72    128.13 o 
   2  10   7     2217.64     2338.60     79.43 o 
   4  10   7      530.29      542.73     56.73 o 
   6  10   7     1018.61     1045.85     75.89 o 
   8  10   7      235.42      268.74     43.15 o 
 -17  11   7       86.86      109.08     35.74 o 
 -15  11   7      642.87      631.51     59.82 o 
 -13  11   7      162.40      175.65     51.16 o 
 -11  11   7      224.16      214.67     20.18 o 
  -9  11   7       57.76       60.99     11.79 o 
  -7  11   7       21.79       37.52     14.59 o 
  -5  11   7       68.45       56.30     17.47 o 
  -3  11   7      408.78      436.37     42.38 o 
  -1  11   7       75.14       42.30     17.56 o 
   1  11   7      588.19      500.92     45.02 o 
   3  11   7       10.53       14.61     11.63 o 
   5  11   7      133.32      113.51     25.15 o 
   7  11   7       45.98       48.07     27.73 o 
 -14  12   7        8.63       11.71     23.42 o 
 -12  12   7      225.93      212.11     25.20 o 
 -10  12   7       87.30      100.10     19.36 o 
  -8  12   7     1576.06     1466.83     45.06 o 
  -6  12   7      676.51      619.54     43.18 o 
  -4  12   7      402.56      377.27     36.17 o 
  -2  12   7       88.47       90.85     23.60 o 
   0  12   7       69.27       62.90     26.80 o 
   2  12   7       27.11       30.25     16.57 o 
   4  12   7       63.19       89.97     40.67 o 
 -13  13   7      351.60      361.36     31.55 o 
 -11  13   7      564.61      543.26     36.50 o 
  -9  13   7       45.16       50.72     18.77 o 
  -7  13   7      266.58      310.35     33.85 o 
  -5  13   7     1179.48     1283.71     62.33 o 
  -3  13   7      648.89      688.89     52.42 o 
  -1  13   7      102.71      120.79     28.35 o 
   1  13   7      136.47      133.74     42.52 o 
   3  13   7      310.42      347.05     59.18 o 
 -10  14   7        2.46       18.37     18.60 o 
  -8  14   7       36.63       23.58     13.28 o 
  -6  14   7      657.26      638.91     59.82 o 
  -4  14   7       99.76      100.45     34.51 o 
  -2  14   7        6.24        6.16     22.18 o 
   0  14   7       70.51       69.02     27.73 o 
 -22   0   8      435.19      435.90     86.93 o 
 -20   0   8     4073.68     3968.19    135.41 o 
 -18   0   8     8092.84     8315.91    128.71 o 
 -16   0   8     2180.80     2507.82     62.15 o 
 -14   0   8     7603.71     7982.10    137.87 o 
 -12   0   8     4973.44     5666.33    119.19 o 
 -10   0   8    11903.00    12762.09    241.52 o 
  -8   0   8    11606.16    11546.59    162.32 o 
  -6   0   8     3966.15     3861.06     45.37 o 
  -4   0   8     5949.23     5456.01     76.85 o 
  -2   0   8     2123.45     1913.98     40.49 o 
   0   0   8     6956.31     7213.68    137.48 o 
   2   0   8    12840.17    13197.21    204.91 o 
   4   0   8     2525.34     2300.50     72.10 o 
   6   0   8     7584.05     7612.43    192.03 o 
   8   0   8     1973.51     2043.52    119.88 o 
  10   0   8      954.22      948.91    167.20 o 
 -21   1   8      861.54      807.41     37.72 o 
 -19   1   8      383.26      407.13     13.52 o 
 -17   1   8     3798.54     3814.50     63.79 o 
 -15   1   8     2139.44     2159.28     32.69 o 
 -13   1   8     4743.60     4647.36     62.05 o 
 -11   1   8     2786.42     2781.05     41.24 o 
  -9   1   8     1158.14     1164.00     26.90 o 
  -7   1   8       60.98       51.77      7.83 o 
  -5   1   8        4.52       11.11      6.60 o 
  -3   1   8     1893.28     2032.40     27.69 o 
  -1   1   8      116.28       77.24     11.66 o 
   1   1   8     5878.32     5993.47     69.31 o 
   3   1   8     1192.49     1268.66     30.07 o 
   5   1   8     8331.22     8915.75    143.57 o 
   7   1   8      405.36      440.23     42.64 o 
   9   1   8      369.92      368.63     91.81 o 
  11   1   8       29.03       38.19     21.57 o 
 -22   2   8       12.13       30.81     20.95 o 
 -20   2   8      445.34      395.21     22.79 o 
 -18   2   8       51.55       44.80      9.83 o 
 -16   2   8      744.44      641.84     17.43 o 
 -14   2   8     1197.90     1176.14     28.48 o 
 -12   2   8        4.53       12.71     10.45 o 
 -10   2   8      387.35      419.82     20.21 o 
  -8   2   8     3467.76     3300.30     85.71 o 
  -6   2   8     2145.62     2042.78     38.05 o 
  -4   2   8     1634.62     1742.11     23.53 o 
  -2   2   8      763.28      852.58     29.56 o 
   0   2   8      175.17      185.13     15.68 o 
   2   2   8       25.81       34.92     12.00 o 
   4   2   8     1445.47     1402.53     45.74 o 
   6   2   8      433.55      446.88     31.14 o 
   8   2   8       17.88       42.78     17.33 o 
  10   2   8       50.63       58.88     21.57 o 
 -23   3   8       28.06       46.83     22.80 o 
 -21   3   8      508.11      474.79     38.23 o 
 -19   3   8       15.29       16.58      9.79 o 
 -17   3   8      922.12      843.16     19.93 o 
 -15   3   8      475.79      462.06     13.54 o 
 -13   3   8      339.45      324.19     17.96 o 
 -11   3   8     1247.98     1187.27     28.60 o 
  -9   3   8     1264.23     1167.83     42.27 o 
  -7   3   8      811.88      717.86     19.20 o 
  -5   3   8     2026.09     2224.49     29.97 o 
  -3   3   8     3657.93     3827.01     45.56 o 
  -1   3   8      203.05      159.13     16.17 o 
   1   3   8      236.47      243.44     19.56 o 
   3   3   8      498.32      513.04     22.62 o 
   5   3   8     3919.47     4139.88     96.13 o 
   7   3   8      140.91      170.58     23.80 o 
   9   3   8       44.84       45.13     28.04 o 
  11   3   8       22.87        9.24     21.57 o 
 -22   4   8       86.05      115.24     28.35 o 
 -20   4   8      284.26      323.04     24.39 o 
 -18   4   8       20.24       29.33      7.99 o 
 -16   4   8       48.84       67.29      8.64 o 
 -14   4   8      136.25      146.67     14.59 o 
 -12   4   8       22.18       26.20     13.06 o 
 -10   4   8      112.30      111.40     16.30 o 
  -8   4   8        5.77       21.51      9.80 o 
  -6   4   8      233.79      217.81     16.84 o 
  -4   4   8      279.01      302.53     16.46 o 
  -2   4   8      218.71      228.57     18.57 o 
   0   4   8     2082.75     1950.85     38.69 o 
   2   4   8       89.43      111.07     15.54 o 
   4   4   8       19.50       21.53     23.95 o 
   6   4   8      260.43      259.88     33.29 o 
   8   4   8      129.12      141.79     20.73 o 
  10   4   8        1.53       12.32     26.50 o 
 -21   5   8      562.68      587.05     46.25 o 
 -19   5   8     1447.32     1435.40     58.42 o 
 -17   5   8      968.67     1012.21     24.07 o 
 -15   5   8     5474.53     5933.74     87.94 o 
 -13   5   8       14.03       21.58      8.87 o 
 -11   5   8     1519.67     1507.42     32.67 o 
  -9   5   8     1316.99     1349.03     27.53 o 
  -7   5   8     2359.16     2490.26     47.90 o 
  -5   5   8     6001.56     6329.02     96.51 o 
  -3   5   8     6165.47     6602.81    160.41 o 
  -1   5   8     4908.20     5038.41     72.13 o 
   1   5   8     2528.59     2416.74     42.65 o 
   3   5   8     6973.82     7236.27    151.55 o 
   5   5   8     1603.44     1628.16     63.31 o 
   7   5   8     1682.96     1659.82     93.57 o 
   9   5   8      417.50      384.72     56.72 o 
 -22   6   8      415.45      388.40     43.16 o 
 -20   6   8      270.23      278.00     33.29 o 
 -18   6   8     1511.00     1542.96     49.97 o 
 -16   6   8      964.46      954.81     28.77 o 
 -14   6   8      774.14      791.09     19.70 o 
 -12   6   8     2701.05     2806.37     49.19 o 
 -10   6   8     2063.08     1961.74     36.02 o 
  -8   6   8     5460.51     5352.56     85.66 o 
  -6   6   8     4344.96     4202.67     82.85 o 
  -4   6   8     1954.87     1847.87     55.43 o 
  -2   6   8      545.00      517.67     22.49 o 
   0   6   8      157.85      166.85     19.11 o 
   2   6   8     1800.40     1744.00     43.11 o 
   4   6   8     1299.29     1292.99     52.22 o 
   6   6   8      883.70      832.19     39.28 o 
   8   6   8      457.81      415.12     40.08 o 
  10   6   8      211.90      186.14     42.53 o 
 -21   7   8      244.72      252.10     40.07 o 
 -19   7   8       17.34       46.22     32.66 o 
 -17   7   8      602.72      582.60     28.19 o 
 -15   7   8      963.16      996.59     32.30 o 
 -13   7   8      241.44      255.89     15.00 o 
 -11   7   8      138.19      174.14     15.32 o 
  -9   7   8      117.55      126.52     15.44 o 
  -7   7   8        1.40       17.60     19.29 o 
  -5   7   8      545.34      513.87     26.39 o 
  -3   7   8      495.80      452.34     25.63 o 
  -1   7   8       44.69       27.89     11.48 o 
   1   7   8      409.18      401.24     25.60 o 
   3   7   8       23.05       22.21     20.87 o 
   5   7   8      436.03      447.87     30.91 o 
   7   7   8       23.81       22.61     17.98 o 
   9   7   8      104.47       95.52     31.43 o 
 -20   8   8       30.92       26.50     23.42 o 
 -18   8   8     4191.25     4373.94    105.34 o 
 -16   8   8       97.65       97.12     16.80 o 
 -14   8   8       91.55       65.65     10.63 o 
 -12   8   8     1501.53     1488.35     46.09 o 
 -10   8   8     3555.28     3499.01    122.61 o 
  -8   8   8     3809.75     3810.92     92.21 o 
  -6   8   8     3250.68     3302.50     87.05 o 
  -4   8   8     3188.30     3213.33     68.63 o 
  -2   8   8      408.98      443.30     22.85 o 
   0   8   8     1376.42     1376.36     38.24 o 
   2   8   8      955.79      995.55     47.88 o 
   4   8   8     1648.55     1690.76     62.29 o 
   6   8   8      714.28      621.95     37.44 o 
   8   8   8      888.92      874.75     74.64 o 
 -19   9   8      587.95      492.71     51.80 o 
 -17   9   8      140.83      123.26     30.82 o 
 -15   9   8      569.96      670.26     48.64 o 
 -13   9   8     1091.07     1077.05     27.49 o 
 -11   9   8     1463.66     1591.33     55.30 o 
  -9   9   8      964.66      922.58     44.66 o 
  -7   9   8      517.07      482.52     29.60 o 
  -5   9   8        7.55       22.26     17.30 o 
  -3   9   8     1411.35     1492.57     81.52 o 
  -1   9   8     1943.00     2012.11     71.61 o 
   1   9   8      300.17      271.60     39.76 o 
   3   9   8      968.64      911.05     40.32 o 
   5   9   8      258.42      256.21     40.37 o 
   7   9   8      640.99      727.70     69.07 o 
 -18  10   8      347.28      310.08     41.92 o 
 -16  10   8       61.66       24.65     26.50 o 
 -14  10   8        2.96       19.49     11.23 o 
 -12  10   8       29.43       31.56     12.28 o 
 -10  10   8       48.15       41.08     12.38 o 
  -8  10   8       25.70       18.14     14.71 o 
  -6  10   8       38.18       36.36     15.69 o 
  -4  10   8      132.95      113.81     20.29 o 
  -2  10   8      234.21      239.26     29.91 o 
   0  10   8      232.69      221.24     30.04 o 
   2  10   8        5.70       22.70     15.25 o 
   4  10   8      193.24      266.40     48.69 o 
   6  10   8        6.83       16.02     27.11 o 
 -17  11   8        9.70       32.04     31.43 o 
 -15  11   8      369.86      430.31     47.47 o 
 -13  11   8      607.99      600.77     26.11 o 
 -11  11   8      362.93      367.05     25.25 o 
  -9  11   8      282.43      255.98     29.13 o 
  -7  11   8       14.54       34.31     20.47 o 
  -5  11   8      266.91      270.08     34.78 o 
  -3  11   8      610.28      612.14     46.71 o 
  -1  11   8      902.77      827.22     39.15 o 
   1  11   8       86.40       82.30     19.72 o 
   3  11   8       36.23       52.08     16.91 o 
   5  11   8      453.19      509.88     74.60 o 
 -14  12   8        4.94        6.78     22.18 o 
 -12  12   8      232.62      208.07     21.77 o 
 -10  12   8      330.90      343.67     29.72 o 
  -8  12   8        2.26       11.13     14.13 o 
  -6  12   8       68.35       46.31     18.58 o 
  -4  12   8        0.54        3.41     18.35 o 
  -2  12   8      841.61      826.40     55.31 o 
   0  12   8       20.83       42.23     30.73 o 
   2  12   8       90.94       92.64     20.43 o 
 -13  13   8      805.64      841.33     78.34 o 
 -11  13   8      430.19      399.51     43.47 o 
  -9  13   8      173.71      216.53     26.20 o 
  -7  13   8      254.87      284.24     26.76 o 
  -5  13   8      646.73      628.95     40.12 o 
  -3  13   8      277.14      240.96     34.40 o 
  -1  13   8     1692.76     1632.79     92.46 o 
   1  13   8      395.89      464.84     55.49 o 
  -8  14   8      479.40      504.71     52.41 o 
  -6  14   8      834.41      780.92     64.77 o 
  -4  14   8      826.44      852.46     71.55 o 
 -21   1   9      266.22      260.45     30.41 o 
 -19   1   9     2580.53     2457.54     66.24 o 
 -17   1   9       82.25       95.05     12.72 o 
 -15   1   9      560.29      563.87     27.16 o 
 -13   1   9     1340.58     1288.32     30.17 o 
 -11   1   9     1395.08     1263.47     19.83 o 
  -9   1   9     1613.04     1430.45     32.15 o 
  -7   1   9     1335.94     1195.48     23.51 o 
  -5   1   9      983.80     1011.68     20.97 o 
  -3   1   9     2192.16     2257.72     40.65 o 
  -1   1   9     2005.26     1929.92     38.90 o 
   1   1   9     3014.56     3058.60     45.56 o 
   3   1   9      193.71      217.96     45.59 o 
   5   1   9       82.03      128.06     30.33 o 
   7   1   9     4700.86     5083.97    113.71 o 
   9   1   9      165.81      169.10     22.28 o 
 -22   2   9      237.90      189.49     52.72 o 
 -20   2   9      133.91      187.87     15.98 o 
 -18   2   9     1199.74     1154.35     29.51 o 
 -16   2   9      333.47      333.09     17.31 o 
 -14   2   9      361.88      443.98     22.92 o 
 -12   2   9     2712.37     2466.64     48.22 o 
 -10   2   9      818.63      961.26     27.39 o 
  -8   2   9     2145.41     2381.50    106.46 o 
  -6   2   9     7483.93     7923.43     96.47 o 
  -4   2   9     4042.09     4132.20     59.60 o 
  -2   2   9     1076.29     1057.88     27.49 o 
   0   2   9      291.54      312.92     19.14 o 
   2   2   9     1559.96     1534.75     36.43 o 
   4   2   9     5665.53     5822.24    109.09 o 
   6   2   9       56.16       70.30     17.53 o 
   8   2   9      910.21      851.87     35.45 o 
  10   2   9        2.08       16.71     13.17 o 
 -21   3   9       72.26       53.61     18.49 o 
 -19   3   9      506.08      457.54     23.78 o 
 -17   3   9      780.60      791.64     30.45 o 
 -15   3   9      263.94      355.36     16.29 o 
 -13   3   9     9549.50     9998.10    103.92 o 
 -11   3   9       40.73       34.24     12.59 o 
  -9   3   9     1926.28     1728.27     87.84 o 
  -7   3   9      278.74      266.85     13.08 o 
  -5   3   9      395.83      378.83     20.03 o 
  -3   3   9     1686.09     1791.89     31.34 o 
  -1   3   9      785.45      863.58     25.62 o 
   1   3   9     1516.52     1594.87     33.87 o 
   3   3   9      353.32      349.58     27.25 o 
   5   3   9      443.02      425.83     37.58 o 
   7   3   9      991.06     1058.60     43.58 o 
   9   3   9      368.91      450.04     49.32 o 
 -22   4   9      592.81      615.43     50.57 o 
 -20   4   9      714.84      718.10     32.62 o 
 -18   4   9     1406.59     1435.73     40.60 o 
 -16   4   9     7397.76     7409.89    136.07 o 
 -14   4   9      912.38      973.91     28.17 o 
 -12   4   9       48.04       61.45     19.31 o 
 -10   4   9     5456.56     5690.95    119.10 o 
  -8   4   9     9624.33     9376.74    203.05 o 
  -6   4   9    10647.16    10885.90    103.96 o 
  -4   4   9     6370.66     6545.85     70.72 o 
  -2   4   9     3159.25     3245.39     51.45 o 
   0   4   9      146.97      138.27     14.78 o 
   2   4   9      955.90      944.44     32.22 o 
   4   4   9     2775.10     2782.66     89.73 o 
   6   4   9     3021.19     3121.42    111.38 o 
   8   4   9      682.56      735.50     47.04 o 
 -21   5   9      644.44      620.60     42.55 o 
 -19   5   9      655.01      604.52     27.15 o 
 -17   5   9     2056.91     2045.05     45.48 o 
 -15   5   9      142.05      112.05     16.20 o 
 -13   5   9      708.64      696.81     54.91 o 
 -11   5   9     4770.50     4669.55     87.80 o 
  -9   5   9     6627.06     6478.26    148.02 o 
  -7   5   9     4252.48     4093.77     70.13 o 
  -5   5   9     3028.41     3032.10     47.02 o 
  -3   5   9      790.90      779.61     25.21 o 
  -1   5   9     1523.32     1515.21     32.45 o 
   1   5   9      312.87      324.14     25.74 o 
   3   5   9      752.75      814.60     42.97 o 
   5   5   9     1134.56     1173.38     81.16 o 
   7   5   9      669.43      692.92     41.63 o 
   9   5   9      897.66      905.59    135.10 o 
 -22   6   9      140.39      117.10     26.50 o 
 -20   6   9        1.89       36.73     17.28 o 
 -18   6   9       14.50       22.84     10.36 o 
 -16   6   9     3532.32     3353.71     53.01 o 
 -14   6   9      452.18      471.84     19.10 o 
 -12   6   9      468.24      467.57     22.85 o 
 -10   6   9       34.21       28.92     10.50 o 
  -8   6   9        4.27       25.86     14.13 o 
  -6   6   9        1.81       32.17     16.46 o 
  -4   6   9       90.83       87.98     11.52 o 
  -2   6   9       53.78       45.53      9.41 o 
   0   6   9      245.48      237.72     23.12 o 
   2   6   9      507.03      470.65     30.29 o 
   4   6   9      318.65      270.84     35.99 o 
   6   6   9      166.38      135.78     23.11 o 
   8   6   9      150.36      228.04     43.14 o 
 -21   7   9        4.09       35.12     30.19 o 
 -19   7   9      375.03      359.97     34.19 o 
 -17   7   9     2165.26     2145.46     51.89 o 
 -15   7   9        6.01       19.56      5.66 o 
 -13   7   9     1063.63     1089.68     23.30 o 
 -11   7   9       35.53       37.81      8.73 o 
  -9   7   9        6.34        7.31     15.12 o 
  -7   7   9       35.28       34.49     19.32 o 
  -5   7   9      326.79      274.15     32.16 o 
  -3   7   9      160.20      199.87     24.99 o 
  -1   7   9     1670.79     1789.03     50.63 o 
   1   7   9      458.99      479.55     31.50 o 
   3   7   9       43.65       32.66     27.11 o 
   5   7   9      538.49      436.08     38.80 o 
   7   7   9      234.53      252.10     51.16 o 
 -20   8   9        9.82       56.07     32.66 o 
 -18   8   9      199.84      203.15     33.15 o 
 -16   8   9       54.30       68.40     19.98 o 
 -14   8   9       13.75       14.31      8.77 o 
 -12   8   9       61.45       39.84      9.68 o 
 -10   8   9      191.55      175.18     25.67 o 
  -8   8   9      211.08      195.87     21.78 o 
  -6   8   9      890.88      908.10     46.20 o 
  -4   8   9      188.77      207.53     31.82 o 
  -2   8   9       47.75       64.86     26.10 o 
   0   8   9       21.89       37.49     26.43 o 
   2   8   9      489.40      453.24     31.15 o 
   4   8   9      471.63      479.25     29.43 o 
   6   8   9      372.81      409.97     51.17 o 
 -19   9   9      571.36      548.81     51.80 o 
 -17   9   9     1361.95     1479.70     85.80 o 
 -15   9   9     1088.01     1077.19     60.62 o 
 -13   9   9     1037.78     1025.72     38.83 o 
 -11   9   9     2685.46     2672.61     53.49 o 
  -9   9   9      683.73      710.32     37.64 o 
  -7   9   9     2451.14     2457.28     80.12 o 
  -5   9   9     1160.33     1226.70     68.03 o 
  -3   9   9     2817.98     2743.26     77.54 o 
  -1   9   9     1897.26     1837.25     71.82 o 
   1   9   9      576.61      608.45     50.76 o 
   3   9   9       65.31       93.47     18.68 o 
   5   9   9      230.94      192.23     20.22 o 
 -18  10   9       97.85       82.58     29.58 o 
 -16  10   9     1403.48     1431.95     92.60 o 
 -14  10   9      754.54      675.84     91.95 o 
 -12  10   9     1197.46     1314.88     41.17 o 
 -10  10   9     1544.83     1649.66     49.71 o 
  -8  10   9     3223.24     3431.68    108.06 o 
  -6  10   9     2084.98     2021.93     71.41 o 
  -4  10   9     1808.66     1685.14     69.82 o 
  -2  10   9     1318.17     1325.33     51.55 o 
   0  10   9      667.75      677.09     36.51 o 
   2  10   9      446.47      477.83     33.48 o 
   4  10   9      492.72      476.14     35.41 o 
 -15  11   9       71.39       69.93     23.31 o 
 -13  11   9        1.33       19.75     14.64 o 
 -11  11   9       62.78       53.78     11.67 o 
  -9  11   9      441.55      358.81     29.88 o 
  -7  11   9      227.67      219.96     29.12 o 
  -5  11   9       37.57       42.52     21.35 o 
  -3  11   9       46.46       41.90     24.03 o 
  -1  11   9       34.95       25.34     17.17 o 
   1  11   9        1.61       21.31     18.92 o 
   3  11   9      178.14      145.92     34.21 o 
 -14  12   9      223.63      238.53     48.08 o 
 -12  12   9       17.23        7.15     13.79 o 
 -10  12   9       56.27       55.62     12.31 o 
  -8  12   9      421.46      417.67     34.09 o 
  -6  12   9      658.79      621.75     41.42 o 
  -4  12   9      113.66      109.47     22.65 o 
  -2  12   9      844.80      844.38     44.71 o 
   0  12   9      227.94      246.71     73.35 o 
 -11  13   9      432.97      400.36     39.82 o 
  -9  13   9      529.09      509.51     36.21 o 
  -7  13   9      299.98      283.65     36.05 o 
  -5  13   9      204.57      256.37     50.85 o 
  -3  13   9       96.73      109.88     25.64 o 
 -22   0  10     1510.58     1486.10     80.26 o 
 -20   0  10     2378.88     2395.05     95.83 o 
 -18   0  10     3759.86     3736.68     72.74 o 
 -16   0  10     5680.33     5632.90    177.21 o 
 -14   0  10     4884.43     4870.22    146.02 o 
 -12   0  10    12229.17    13338.58    240.60 o 
 -10   0  10     5148.17     4801.77    133.78 o 
  -8   0  10     7976.04     8326.40    117.53 o 
  -6   0  10     5394.18     5553.10     93.60 o 
  -4   0  10    13012.48    14515.84    225.33 o 
  -2   0  10    11047.69    12564.88    151.14 o 
   0   0  10     5298.86     6013.14    137.46 o 
   2   0  10     1848.62     2037.50    213.82 o 
   4   0  10      385.14      475.36    131.94 o 
   6   0  10     8033.65     8140.42    193.11 o 
   8   0  10     1244.81     1026.37    262.30 o 
 -21   1  10      526.04      516.92     34.68 o 
 -19   1  10      850.05      811.62     28.10 o 
 -17   1  10     2078.40     2019.13     43.57 o 
 -15   1  10     3832.05     3790.22    123.54 o 
 -13   1  10      298.88      271.54     10.07 o 
 -11   1  10      776.76      727.09     16.60 o 
  -9   1  10      954.83      907.58     24.64 o 
  -7   1  10      803.91      781.46     20.30 o 
  -5   1  10      390.03      378.76     20.53 o 
  -3   1  10     1570.59     1576.47     33.10 o 
  -1   1  10     1876.32     1801.07     35.19 o 
   1   1  10     1150.10     1109.36     29.35 o 
   3   1  10     3451.26     3576.41    115.96 o 
   5   1  10        9.38       44.22     20.13 o 
   7   1  10      688.54      705.50     50.60 o 
   9   1  10       55.59       56.48     15.30 o 
 -22   2  10       10.36       18.49     17.25 o 
 -20   2  10       13.45       12.25      8.16 o 
 -18   2  10       26.67       27.45     11.44 o 
 -16   2  10      568.89      527.93     19.20 o 
 -14   2  10     1832.99     1820.71     43.02 o 
 -12   2  10        2.59       15.05     11.05 o 
 -10   2  10     1029.88      919.84     31.84 o 
  -8   2  10      360.48      391.84     15.10 o 
  -6   2  10     1010.24     1040.06     20.91 o 
  -4   2  10      631.32      648.78     23.38 o 
  -2   2  10      291.88      319.48     19.04 o 
   0   2  10       71.10       57.17     11.08 o 
   2   2  10      454.37      423.02     32.70 o 
   4   2  10     1020.95     1114.04     50.16 o 
   6   2  10      649.69      662.41     43.47 o 
   8   2  10     1151.88     1070.42     76.52 o 
 -23   3  10       13.75       10.48     14.17 o 
 -21   3  10        7.12        9.64      9.77 o 
 -19   3  10       38.23       29.32     10.11 o 
 -17   3  10     1624.94     1426.86     43.14 o 
 -15   3  10     3328.32     3420.21     67.09 o 
 -13   3  10       83.49       96.09     13.05 o 
 -11   3  10      728.25      602.15     34.19 o 
  -9   3  10     2581.88     2428.01     58.22 o 
  -7   3  10     1436.17     1317.23     33.35 o 
  -5   3  10      431.11      388.94     19.66 o 
  -3   3  10       87.29       74.08     11.97 o 
  -1   3  10       23.54       25.63     10.93 o 
   1   3  10       91.85       78.14     13.06 o 
   3   3  10      951.61     1002.79     42.98 o 
   5   3  10       28.84       77.64     41.29 o 
   7   3  10      130.17      120.62     23.25 o 
 -22   4  10       96.45      104.15     35.74 o 
 -20   4  10       15.17       25.80     10.73 o 
 -18   4  10      130.74       97.59     13.86 o 
 -16   4  10      679.21      653.82     27.68 o 
 -14   4  10     1778.90     1670.07     42.07 o 
 -12   4  10      458.36      517.73     28.98 o 
 -10   4  10      187.14      183.69     49.31 o 
  -8   4  10        0.10       13.08      6.06 o 
  -6   4  10      111.46      102.14     14.04 o 
  -4   4  10      199.18      182.15     14.67 o 
  -2   4  10      203.42      137.12     13.54 o 
   0   4  10      150.33      132.34     16.54 o 
   2   4  10      138.77      123.97     21.16 o 
   4   4  10       22.50       20.88     19.92 o 
   6   4  10      115.99       94.89     22.49 o 
   8   4  10      321.41      239.80     52.40 o 
 -21   5  10      319.81      319.88     28.54 o 
 -19   5  10      796.44      824.88     35.08 o 
 -17   5  10     3501.90     3474.35     87.37 o 
 -15   5  10     2172.67     2455.29     67.35 o 
 -13   5  10       17.48       35.55     12.41 o 
 -11   5  10      539.93      571.62     30.06 o 
  -9   5  10     2248.26     2241.68     45.89 o 
  -7   5  10     2470.47     2596.65     47.11 o 
  -5   5  10     4150.71     4270.84     58.00 o 
  -3   5  10     1033.63      994.43     29.98 o 
  -1   5  10     1849.93     1796.52     47.12 o 
   1   5  10     1423.84     1386.32     62.01 o 
   3   5  10      356.95      396.29     42.90 o 
   5   5  10     1279.20     1282.27     42.12 o 
   7   5  10       69.94       61.63     25.27 o 
 -20   6  10      988.91     1029.11     55.33 o 
 -18   6  10      714.81      723.83     34.97 o 
 -16   6  10      443.21      423.04     24.87 o 
 -14   6  10      968.23      864.40     41.78 o 
 -12   6  10       29.25       39.26     18.58 o 
 -10   6  10     1360.99     1270.68     58.05 o 
  -8   6  10      475.44      502.03     22.62 o 
  -6   6  10     4173.70     3932.50     77.03 o 
  -4   6  10     1987.43     1896.08     42.70 o 
  -2   6  10     2341.10     2262.71     50.28 o 
   0   6  10      914.26      890.66     39.50 o 
   2   6  10        4.07       22.15     19.22 o 
   4   6  10      373.32      339.38     25.28 o 
   6   6  10      350.85      253.64     37.60 o 
 -21   7  10       58.22       80.11     22.80 o 
 -19   7  10        0.21        2.54     18.48 o 
 -17   7  10      106.09      121.54     15.34 o 
 -15   7  10      195.23      184.12     22.95 o 
 -13   7  10       63.32       59.78     33.89 o 
 -11   7  10       60.05       55.16     13.00 o 
  -9   7  10      104.33       91.18     15.72 o 
  -7   7  10       57.10       37.57     15.18 o 
  -5   7  10       26.59       41.06     11.52 o 
  -3   7  10       24.24       22.40      9.86 o 
  -1   7  10      116.28      115.09     16.18 o 
   1   7  10       52.67       55.96     18.36 o 
   3   7  10      370.81      371.09     29.80 o 
   5   7  10        0.50        8.04     14.21 o 
 -20   8  10      539.92      483.41     44.34 o 
 -18   8  10      486.73      432.50     64.73 o 
 -16   8  10      647.53      621.10     33.88 o 
 -14   8  10     1451.75     1346.56     69.43 o 
 -12   8  10      504.84      468.10     18.18 o 
 -10   8  10      571.22      540.25     50.57 o 
  -8   8  10     1193.79     1316.55     61.91 o 
  -6   8  10     2532.45     2443.85     82.43 o 
  -4   8  10     2517.02     2522.21     83.17 o 
  -2   8  10     1851.17     1838.87     55.04 o 
   0   8  10     1664.71     1747.86     60.43 o 
   2   8  10       84.94       83.25     20.26 o 
   4   8  10      243.11      220.71     22.22 o 
 -19   9  10      257.13      257.02     37.10 o 
 -17   9  10      639.32      635.25     49.24 o 
 -15   9  10      304.46      286.59     32.02 o 
 -13   9  10      606.10      621.75     39.67 o 
 -11   9  10       13.72       17.56     10.20 o 
  -9   9  10      236.32      198.79     19.61 o 
  -7   9  10     1377.02     1431.08     47.31 o 
  -5   9  10     1146.75     1247.89     81.61 o 
  -3   9  10      464.94      543.36     43.83 o 
  -1   9  10      903.15      922.19     55.19 o 
   1   9  10      836.72      789.13     49.35 o 
   3   9  10       13.08       16.02     15.08 o 
 -16  10  10       70.21       60.69     16.30 o 
 -14  10  10       23.13       45.99     22.18 o 
 -12  10  10      455.80      469.31     43.35 o 
 -10  10  10      415.17      366.50     23.35 o 
  -8  10  10        2.96       22.93     14.48 o 
  -6  10  10        0.55       23.58     17.33 o 
  -4  10  10        6.32       18.47     19.21 o 
  -2  10  10        9.99       18.72     18.58 o 
   0  10  10        6.59       18.73     15.61 o 
   2  10  10       75.21       78.94     18.80 o 
 -15  11  10      972.96      971.28     65.35 o 
 -13  11  10      530.22      556.59     73.99 o 
 -11  11  10      148.14      160.81     29.13 o 
  -9  11  10      511.86      467.38     41.93 o 
  -7  11  10      285.58      295.14     29.52 o 
  -5  11  10       54.25       57.10     18.05 o 
  -3  11  10        9.94        4.23     14.12 o 
   1  11  10      112.13       96.87     18.00 o 
 -12  12  10        4.96        5.12     20.43 o 
 -10  12  10      102.15      125.04     29.30 o 
  -8  12  10      130.84      139.21     22.36 o 
  -6  12  10       14.70       19.70     15.54 o 
  -4  12  10       89.90      138.88     27.79 o 
  -2  12  10      189.59      216.96     44.77 o 
  -9  13  10      362.38      371.13     48.39 o 
  -7  13  10      192.31      121.42     56.70 o 
 -23   1  11      367.21      253.99     78.29 o 
 -21   1  11       54.50       62.95     16.74 o 
 -19   1  11       67.98       48.57     11.21 o 
 -17   1  11      354.98      360.03     36.95 o 
 -15   1  11     1019.53      954.60     44.46 o 
 -13   1  11    11548.74    12178.35    357.67 o 
 -11   1  11     1407.39     1540.64     25.66 o 
  -9   1  11        8.44       27.99      8.21 o 
  -7   1  11     2130.53     2186.56     37.93 o 
  -5   1  11     2569.82     2520.18     46.56 o 
  -3   1  11     1804.48     1737.24     37.34 o 
  -1   1  11     1049.79      907.69     31.79 o 
   1   1  11      230.49      205.47     31.19 o 
   3   1  11       17.31       30.38     12.17 o 
   5   1  11      301.55      341.46     37.32 o 
   7   1  11      392.86      351.23     60.16 o 
 -22   2  11      129.75       79.10     18.21 o 
 -20   2  11      512.86      521.84     61.48 o 
 -18   2  11      978.37     1064.50     34.15 o 
 -16   2  11      538.53      519.43     17.25 o 
 -14   2  11        7.29       12.73     10.64 o 
 -12   2  11      360.77      273.42     16.98 o 
 -10   2  11      741.15      888.66     27.29 o 
  -8   2  11      184.96      152.19     19.01 o 
  -6   2  11     2430.38     2531.84     38.56 o 
  -4   2  11     3060.64     3215.79     57.47 o 
  -2   2  11     1018.07     1141.35     29.52 o 
   0   2  11     1272.55     1396.42     44.33 o 
   2   2  11      232.53      280.55     35.95 o 
   4   2  11      124.76      134.81     24.18 o 
   6   2  11       34.32       42.14     19.36 o 
 -23   3  11        5.41        6.78     12.32 o 
 -21   3  11       34.89       37.74     15.85 o 
 -19   3  11        8.68       28.87     13.86 o 
 -17   3  11      605.65      707.06     25.53 o 
 -15   3  11     2491.34     2622.76     55.27 o 
 -13   3  11     2461.11     2570.14     59.10 o 
 -11   3  11     2697.10     2852.25     64.18 o 
  -9   3  11      985.35      978.63     59.22 o 
  -7   3  11     3852.25     3857.43     51.63 o 
  -5   3  11        6.00       16.55      9.41 o 
  -3   3  11      962.17     1005.20     26.52 o 
  -1   3  11        6.37       22.07     15.09 o 
   1   3  11      277.74      277.09     24.40 o 
   3   3  11      291.84      275.55     31.62 o 
   5   3  11        3.65       14.10     14.95 o 
 -22   4  11      348.20      298.37    100.48 o 
 -20   4  11     1171.22     1213.58     29.27 o 
 -18   4  11     2106.04     2154.10     50.72 o 
 -16   4  11     3264.86     3281.62     62.12 o 
 -14   4  11     2082.19     2002.72     47.30 o 
 -12   4  11     1957.63     1943.05     54.70 o 
 -10   4  11     3934.86     4011.40     97.05 o 
  -8   4  11      911.58      902.85     26.05 o 
  -6   4  11     1774.76     1828.27     36.15 o 
  -4   4  11     2426.47     2368.89     43.78 o 
  -2   4  11     1743.35     1838.90     58.28 o 
   0   4  11     2261.98     2372.30     63.61 o 
   2   4  11     1094.27     1222.82     50.04 o 
   4   4  11     1196.57     1126.32     58.01 o 
   6   4  11        5.17       15.05     15.86 o 
 -21   5  11      395.08      340.31    107.27 o 
 -19   5  11      469.87      484.52     22.86 o 
 -17   5  11      463.83      426.95     22.59 o 
 -15   5  11     3109.87     3049.91     96.92 o 
 -13   5  11     2044.11     1922.71     55.84 o 
 -11   5  11     2207.53     2133.39    102.65 o 
  -9   5  11     2149.89     2049.36     68.47 o 
  -7   5  11      931.37      923.08     33.03 o 
  -5   5  11     1412.83     1322.77     49.62 o 
  -3   5  11      601.71      580.89     21.27 o 
  -1   5  11      584.56      554.92     28.96 o 
   1   5  11      680.52      631.62     48.69 o 
   3   5  11      547.77      646.29    113.16 o 
   5   5  11     1037.25      988.90     54.18 o 
 -20   6  11      113.28       85.73     19.76 o 
 -18   6  11        1.22       13.03     10.61 o 
 -16   6  11      124.69       72.03     14.85 o 
 -14   6  11      143.58      138.21     21.88 o 
 -12   6  11       19.10       21.92     20.44 o 
 -10   6  11       14.68        7.48      6.02 o 
  -8   6  11        7.16       11.04      9.72 o 
  -6   6  11      101.77      119.07     15.05 o 
  -4   6  11      163.27      115.58     15.88 o 
  -2   6  11      265.86      232.03     18.49 o 
   0   6  11       78.94       58.47     17.05 o 
   2   6  11      107.81      100.04     20.70 o 
   4   6  11        7.42       14.28     17.25 o 
 -19   7  11       24.39       16.50     13.47 o 
 -17   7  11       54.65       77.03     14.87 o 
 -15   7  11     1900.73     1874.35     61.12 o 
 -13   7  11      208.78      279.43     35.44 o 
 -11   7  11      270.21      225.09     10.71 o 
  -9   7  11      884.79      759.24     34.97 o 
  -7   7  11      352.70      363.66     26.47 o 
  -5   7  11      437.57      513.77     31.70 o 
  -3   7  11      568.88      581.84     26.94 o 
  -1   7  11      161.99      200.65     27.55 o 
   1   7  11      237.97      180.06     22.23 o 
   3   7  11       27.44       33.40     16.54 o 
 -18   8  11        3.26       18.99     12.12 o 
 -16   8  11       66.02       65.48     16.54 o 
 -14   8  11       20.95       29.08     22.91 o 
 -12   8  11       11.56       37.27     23.14 o 
 -10   8  11     1004.63      887.96     37.19 o 
  -8   8  11        2.46        4.44     12.63 o 
  -6   8  11       27.08       30.76     20.26 o 
  -4   8  11       16.42       17.11     13.16 o 
  -2   8  11       31.63       33.48     20.70 o 
   0   8  11        3.66       24.94     22.11 o 
   2   8  11        9.07       27.71     20.26 o 
 -17   9  11      540.58      635.09     46.94 o 
 -15   9  11     1688.84     1789.12     72.43 o 
 -13   9  11     3216.85     3282.57    188.45 o 
 -11   9  11      414.59      475.98     53.02 o 
  -9   9  11      861.82      903.45     36.29 o 
  -7   9  11     1045.77     1051.51     41.78 o 
  -5   9  11     1599.66     1570.76     53.41 o 
  -3   9  11      686.29      705.48     33.88 o 
  -1   9  11      415.70      389.27     29.46 o 
   1   9  11      313.81      293.79     29.42 o 
 -16  10  11      938.68      875.42     64.65 o 
 -14  10  11     1121.60     1083.66     89.79 o 
 -12  10  11     1541.32     1637.46     60.51 o 
 -10  10  11      475.55      522.25     56.11 o 
  -8  10  11     1224.73     1273.00     49.99 o 
  -6  10  11     1017.65      937.39     37.32 o 
  -4  10  11     1020.45      968.95     38.20 o 
  -2  10  11      500.52      430.51     39.15 o 
   0  10  11      664.42      673.75     43.39 o 
 -15  11  11       89.84      131.88     38.82 o 
 -13  11  11        2.67       37.31     23.67 o 
 -11  11  11      313.32      283.90     34.03 o 
  -7  11  11       19.98       19.70     14.09 o 
  -5  11  11       17.99       20.74     19.54 o 
  -3  11  11       43.13       42.96     19.04 o 
  -1  11  11       89.27      108.95     19.41 o 
 -10  12  11       91.16       58.55     24.65 o 
  -8  12  11        3.82       30.19     28.35 o 
  -6  12  11      781.75      525.51    191.21 o 
 -22   0  12      471.20      368.71     56.11 o 
 -20   0  12      979.84      953.90     58.62 o 
 -18   0  12     2072.46     2077.14    110.01 o 
 -16   0  12     6278.68     6574.88    131.86 o 
 -14   0  12     6286.25     6618.19    211.56 o 
 -12   0  12     2031.64     2048.18     95.21 o 
 -10   0  12      249.75      280.74     28.41 o 
  -8   0  12     1016.26     1085.95     37.48 o 
  -6   0  12     8371.30     8822.78    162.43 o 
  -4   0  12     2913.83     3368.62     82.89 o 
  -2   0  12     6144.36     6482.24    254.99 o 
   0   0  12      805.10     1022.84    118.45 o 
   2   0  12     2181.74     2289.19    105.07 o 
   4   0  12      604.73      611.13    157.87 o 
 -23   1  12       94.12       76.42     28.35 o 
 -21   1  12      507.47      494.87     35.72 o 
 -19   1  12      248.22      228.16     27.81 o 
 -17   1  12      342.03      330.63     29.63 o 
 -15   1  12      640.60      640.04     44.16 o 
 -13   1  12     1350.10     1360.50     55.01 o 
 -11   1  12     4159.47     4159.71     75.57 o 
  -9   1  12       67.59       46.34     10.56 o 
  -7   1  12     1023.92     1029.99     25.93 o 
  -5   1  12      390.57      388.50     18.94 o 
  -3   1  12     1607.03     1487.71     34.25 o 
  -1   1  12     1100.55     1117.89     52.69 o 
   1   1  12      622.17      594.65     49.97 o 
   3   1  12      179.24      177.49     28.01 o 
   5   1  12      100.49       96.09     23.48 o 
 -22   2  12       11.85       28.25     18.95 o 
 -20   2  12       82.71       45.87     17.85 o 
 -18   2  12      143.44      126.61     25.91 o 
 -16   2  12      424.27      405.57     11.70 o 
 -14   2  12      281.72      252.61      8.92 o 
 -12   2  12      591.13      632.20     21.27 o 
 -10   2  12     2889.73     2952.31     61.08 o 
  -8   2  12       77.05       63.36     10.54 o 
  -6   2  12       69.32       58.60     10.54 o 
  -4   2  12        2.06       12.54      8.24 o 
  -2   2  12       45.79       55.73     10.84 o 
   0   2  12        5.92        2.19     17.21 o 
   2   2  12       40.36       53.05     21.77 o 
   4   2  12       57.10      104.76     35.13 o 
 -21   3  12       16.15       37.42     21.73 o 
 -19   3  12       49.49       29.74     17.82 o 
 -17   3  12        5.61       12.93     10.72 o 
 -15   3  12      552.02      531.72     21.68 o 
 -13   3  12     2016.73     1965.89     39.77 o 
 -11   3  12     6460.36     6469.40    215.31 o 
  -9   3  12        9.41       16.22     14.17 o 
  -7   3  12      308.75      232.69     14.45 o 
  -5   3  12       10.12       15.92      6.55 o 
  -3   3  12      602.84      548.37     22.29 o 
  -1   3  12      466.35      441.16     42.64 o 
   1   3  12      404.88      380.08     41.98 o 
   3   3  12      285.48      261.07     32.05 o 
   5   3  12       17.32       24.68     16.19 o 
 -22   4  12      269.86      224.99     50.55 o 
 -20   4  12        1.18       26.84     20.57 o 
 -18   4  12      168.39      131.58     16.33 o 
 -16   4  12       77.26       90.80     12.62 o 
 -14   4  12       73.31       75.70     13.46 o 
 -12   4  12      349.38      357.31     22.33 o 
 -10   4  12      716.98      650.23     43.80 o 
  -8   4  12      690.89      539.06     17.76 o 
  -6   4  12      564.31      606.41     20.28 o 
  -4   4  12       79.39       49.22     10.04 o 
  -2   4  12       90.13       61.56     14.48 o 
   0   4  12       66.74       31.93     21.49 o 
   2   4  12       55.31       43.50     23.86 o 
   4   4  12        6.57        1.96     16.51 o 
 -21   5  12      324.43      279.25     41.92 o 
 -19   5  12      816.02      813.42     43.82 o 
 -17   5  12      144.64      163.75     20.22 o 
 -15   5  12      394.22      474.37     27.03 o 
 -13   5  12     1105.95     1313.76     64.81 o 
 -11   5  12     2512.30     2595.55     85.75 o 
  -9   5  12     2400.21     2298.34     58.76 o 
  -7   5  12      407.71      274.70     20.84 o 
  -5   5  12     4106.66     4345.74    128.95 o 
  -3   5  12     2082.63     2076.31     57.98 o 
  -1   5  12     1193.76     1204.92     84.56 o 
   1   5  12      641.74      624.34     33.34 o 
   3   5  12      225.14      177.06     25.04 o 
 -20   6  12      422.38      436.50     54.25 o 
 -18   6  12      760.55      870.87     30.09 o 
 -16   6  12      734.41      691.87     28.85 o 
 -14   6  12      727.37      689.31     36.70 o 
 -12   6  12      528.85      502.68     30.57 o 
 -10   6  12        7.17       14.81      5.37 o 
  -8   6  12     1598.26     1684.21     60.02 o 
  -6   6  12       80.76       39.47     13.68 o 
  -4   6  12     2138.63     2066.44     57.80 o 
  -2   6  12      574.26      569.67     41.56 o 
   0   6  12      826.97      777.74     88.52 o 
   2   6  12      389.83      383.40     28.69 o 
 -19   7  12        0.45       15.44     17.17 o 
 -17   7  12        0.56       14.36     14.22 o 
 -15   7  12        0.09       12.94     16.97 o 
 -13   7  12        7.46       28.56     18.21 o 
 -11   7  12      160.74      168.26     40.06 o 
  -9   7  12      226.15      241.88     25.48 o 
  -7   7  12      368.04      313.81     22.99 o 
  -5   7  12      175.15      185.15     21.78 o 
  -3   7  12        8.75       11.35     16.28 o 
  -1   7  12       76.62      100.34     21.02 o 
   1   7  12        5.23       30.19     32.66 o 
 -18   8  12      784.09      774.48     42.49 o 
 -16   8  12      501.27      466.66     26.49 o 
 -14   8  12     1439.09     1493.92     55.57 o 
 -12   8  12      272.17      259.63     26.37 o 
 -10   8  12      287.41      326.10     43.77 o 
  -8   8  12     1013.86     1041.28     40.45 o 
  -6   8  12     1032.91      949.31     56.46 o 
  -4   8  12     1164.63     1145.19     41.78 o 
  -2   8  12     1418.31     1526.73     62.86 o 
   0   8  12      247.51      258.37     28.77 o 
 -17   9  12      155.62      170.06     20.17 o 
 -15   9  12       40.88       48.43     18.48 o 
 -13   9  12      848.22      805.64     57.06 o 
 -11   9  12      173.08      176.89     35.13 o 
  -9   9  12      396.55      366.22     43.16 o 
  -7   9  12      107.63      120.35     18.86 o 
  -5   9  12     1757.73     1950.76     49.68 o 
  -3   9  12      421.25      458.25     34.83 o 
  -1   9  12      133.60      163.92     24.14 o 
 -14  10  12      223.89      229.19     32.03 o 
 -12  10  12       66.44       37.31     19.54 o 
 -10  10  12        0.97        0.00     27.73 o 
  -8  10  12       58.84       38.82     25.88 o 
  -6  10  12       39.89       72.71     20.95 o 
  -4  10  12       29.93       36.07     14.80 o 
  -2  10  12        2.97       15.44     14.13 o 
 -13  11  12      922.09      937.69     78.35 o 
 -11  11  12      778.95      809.56     52.33 o 
  -9  11  12        4.22       47.45     36.97 o 
  -7  11  12       17.28       16.02     27.11 o 
  -5  11  12      408.45      456.83     53.02 o 
 -21   1  13      321.98      295.46     28.73 o 
 -19   1  13       47.83       46.92     20.29 o 
 -17   1  13      592.85      538.15     44.81 o 
 -15   1  13       16.92       31.84     26.79 o 
 -13   1  13      500.33      542.31     39.45 o 
 -11   1  13     1719.92     1810.86     51.69 o 
  -9   1  13      915.07      983.14     28.14 o 
  -7   1  13     1517.90     1565.22     40.11 o 
  -5   1  13       23.45       38.88     12.97 o 
  -3   1  13      173.73      149.90     16.75 o 
  -1   1  13     1058.73     1080.08     68.19 o 
   1   1  13      443.57      368.49     37.25 o 
   3   1  13      206.59      252.48     39.75 o 
 -22   2  13      402.37      376.56     33.76 o 
 -20   2  13        2.07       16.47     12.76 o 
 -18   2  13      351.79      350.24     29.20 o 
 -16   2  13        8.70       16.90     23.76 o 
 -14   2  13      568.94      581.96     17.80 o 
 -12   2  13      462.97      477.99     18.04 o 
 -10   2  13       89.26       88.18     12.20 o 
  -8   2  13      167.41      155.46     12.86 o 
  -6   2  13       26.24       31.37     11.24 o 
  -4   2  13     2663.56     2464.26     62.24 o 
  -2   2  13      298.61      328.28     37.99 o 
   0   2  13      256.61      279.25     33.85 o 
   2   2  13       11.98       13.91     12.50 o 
 -21   3  13      353.48      371.83     41.07 o 
 -19   3  13       88.82       80.11     36.36 o 
 -17   3  13      583.71      645.08     43.94 o 
 -15   3  13     1095.97     1161.20     37.69 o 
 -13   3  13      715.13      753.13     33.21 o 
 -11   3  13      310.78      278.72     24.90 o 
  -9   3  13      271.39      230.93     11.55 o 
  -7   3  13      470.99      444.99     19.79 o 
  -5   3  13       87.17      109.34     13.21 o 
  -3   3  13       30.90       46.67     16.67 o 
  -1   3  13      588.73      597.16     31.51 o 
   1   3  13       60.82       96.13     29.58 o 
   3   3  13      508.24      424.60     47.44 o 
 -20   4  13      434.32      427.68     39.85 o 
 -18   4  13      791.63      864.98     44.14 o 
 -16   4  13     2040.55     1954.60     64.95 o 
 -14   4  13     2944.04     3025.12     79.68 o 
 -12   4  13     3584.62     3592.22    123.34 o 
 -10   4  13     2792.12     2669.83     66.19 o 
  -8   4  13      239.19      193.32     14.40 o 
  -6   4  13      419.19      404.01     18.74 o 
  -4   4  13     1636.13     1553.63     43.88 o 
  -2   4  13     1485.79     1545.43     66.30 o 
   0   4  13     1610.88     1875.90     98.57 o 
   2   4  13      612.62      629.68     52.55 o 
 -21   5  13      107.12       72.72     32.66 o 
 -19   5  13      855.73      825.27     47.55 o 
 -17   5  13      440.88      475.46     33.53 o 
 -15   5  13      570.11      575.48     25.71 o 
 -13   5  13     1558.66     1489.53     75.26 o 
 -11   5  13     1297.85     1189.45     62.97 o 
  -9   5  13     3869.43     3809.68    142.21 o 
  -7   5  13       11.03       17.96      7.41 o 
  -5   5  13      157.63      139.14     14.45 o 
  -3   5  13      404.41      387.85     29.74 o 
  -1   5  13     1083.82     1155.62     53.48 o 
   1   5  13      457.06      399.03     41.14 o 
 -20   6  13       48.36       32.92     19.09 o 
 -18   6  13       48.56       81.34     37.59 o 
 -16   6  13        4.06       12.06     13.60 o 
 -14   6  13       35.96       40.31     15.16 o 
 -12   6  13       97.86       89.15     24.39 o 
 -10   6  13      550.15      546.97     80.78 o 
  -8   6  13     1136.42     1043.50     36.82 o 
  -6   6  13       36.51       29.74     16.47 o 
  -4   6  13       61.89       50.53     23.13 o 
  -2   6  13      253.43      292.75     32.73 o 
   0   6  13       32.43       27.73     22.80 o 
 -19   7  13        4.23       24.56     14.79 o 
 -17   7  13        2.90       34.08     21.46 o 
 -15   7  13       35.95       45.82     15.19 o 
 -13   7  13       44.63       47.93     17.21 o 
 -11   7  13      237.33      312.51     57.94 o 
  -9   7  13     1920.05     1836.78     98.23 o 
  -7   7  13       37.68       68.40     43.75 o 
  -5   7  13      227.51      214.59     23.28 o 
  -3   7  13      922.36     1066.50     50.71 o 
  -1   7  13       29.19       35.80     18.65 o 
 -18   8  13       50.95       52.95     21.14 o 
 -16   8  13       80.97       92.05     16.86 o 
 -14   8  13       79.92       83.24     21.29 o 
 -12   8  13        1.18       18.49     38.82 o 
 -10   8  13       11.46       13.56     41.29 o 
  -8   8  13       19.90       29.58     26.50 o 
  -6   8  13      441.12      442.80     30.95 o 
  -4   8  13      220.39      159.80     22.11 o 
  -2   8  13      300.06      367.46     58.25 o 
 -15   9  13      596.62      585.25     42.84 o 
 -13   9  13      483.13      509.17     39.54 o 
 -11   9  13      675.72      594.53    131.36 o 
  -9   9  13      610.55      608.67    119.02 o 
  -7   9  13     1039.64     1084.11     82.06 o 
  -5   9  13        4.21       27.73     36.97 o 
  -3   9  13     2251.19     2293.79    103.92 o 
 -12  10  13     1146.47     1159.23     64.56 o 
 -10  10  13      398.64      469.78     57.95 o 
  -8  10  13      112.16       93.06     30.81 o 
  -6  10  13     1468.98     1378.48    135.19 o 
 -20   0  14     2022.09     2157.97    122.32 o 
 -18   0  14      302.88      215.76     45.00 o 
 -16   0  14     2209.17     2268.35    257.74 o 
 -14   0  14     1678.59     1803.59    109.94 o 
 -12   0  14     2938.94     3107.05    152.85 o 
 -10   0  14     3769.70     3927.42    114.00 o 
  -8   0  14     3469.68     3266.05    145.22 o 
  -6   0  14     1185.60     1056.19     54.62 o 
  -4   0  14      108.93      142.36     33.28 o 
  -2   0  14     2038.29     2158.81     88.97 o 
   0   0  14     1022.31     1176.62     95.02 o 
 -21   1  14       13.21       24.72     23.52 o 
 -19   1  14      150.16      163.02     26.20 o 
 -17   1  14       66.63       68.49     23.23 o 
 -15   1  14      877.97      909.73     47.11 o 
 -13   1  14      399.43      457.05     46.63 o 
 -11   1  14     1742.09     1927.19     78.39 o 
  -9   1  14     1661.95     1650.88     50.95 o 
  -7   1  14      401.70      422.73     27.77 o 
  -5   1  14      915.04      857.82     46.04 o 
  -3   1  14       28.55       29.58     28.96 o 
  -1   1  14      171.47      176.27     45.61 o 
   1   1  14      225.22      224.83     34.81 o 
 -20   2  14      121.76      142.36     39.44 o 
 -18   2  14       10.92       14.25     18.86 o 
 -16   2  14      283.92      253.15     33.04 o 
 -14   2  14       13.29       36.36     27.02 o 
 -12   2  14       10.15       38.25     27.90 o 
 -10   2  14       37.71       40.34     18.67 o 
  -8   2  14       28.32       31.07     11.52 o 
  -6   2  14       18.81       31.50     32.66 o 
  -4   2  14      232.57      220.05     43.76 o 
  -2   2  14      221.80      223.51     35.34 o 
   0   2  14      224.15      228.70     36.94 o 
 -21   3  14       12.61       14.86     14.95 o 
 -19   3  14        6.19       29.53     20.05 o 
 -17   3  14       82.63       64.72     19.41 o 
 -15   3  14      398.37      385.57     45.93 o 
 -13   3  14      212.10      219.57     20.50 o 
 -11   3  14      577.47      571.99     41.86 o 
  -9   3  14      464.33      443.85     39.46 o 
  -7   3  14       35.05       60.50     15.68 o 
  -5   3  14      166.34      183.24     38.26 o 
  -3   3  14        4.18        8.14     11.86 o 
  -1   3  14      279.65      308.65     45.31 o 
 -20   4  14        4.46        8.24     15.62 o 
 -18   4  14       12.39       46.64     25.61 o 
 -16   4  14       23.55       29.97     20.86 o 
 -14   4  14        0.15       26.22     13.55 o 
 -12   4  14       28.80       71.16     32.24 o 
 -10   4  14        9.20       13.14     13.47 o 
  -8   4  14       21.60       49.91     19.23 o 
  -6   4  14      173.27      115.52     25.36 o 
  -4   4  14       99.23       76.64     20.97 o 
  -2   4  14      148.58      145.73     25.32 o 
   0   4  14      299.95      285.99     36.38 o 
 -19   5  14      206.96      209.85     35.44 o 
 -17   5  14      324.50      379.06     36.16 o 
 -15   5  14      465.77      515.81     39.26 o 
 -13   5  14      911.83      960.14     31.89 o 
 -11   5  14      501.43      451.37     53.03 o 
  -9   5  14      730.64      697.62     57.98 o 
  -7   5  14      929.21      913.74     62.31 o 
  -5   5  14      469.57      476.24     37.66 o 
  -3   5  14      789.58      718.87     62.70 o 
  -1   5  14      754.41      745.42     59.50 o 
 -18   6  14      382.44      357.70     33.68 o 
 -16   6  14      658.07      681.96     55.20 o 
 -14   6  14       80.84       71.94     17.69 o 
 -10   6  14     1077.27     1104.59     77.14 o 
  -8   6  14      636.12      611.79     56.12 o 
  -6   6  14        5.54       20.33     35.74 o 
  -4   6  14      312.66      261.02     25.07 o 
  -2   6  14     1403.01     1374.78    147.84 o 
 -17   7  14       63.68       59.16     19.69 o 
 -15   7  14      272.72      256.99     22.50 o 
 -13   7  14       49.79       26.60     19.10 o 
 -11   7  14       13.29       35.12     28.35 o 
  -9   7  14        3.81       34.51     28.96 o 
  -7   7  14      428.63      370.54     50.56 o 
  -5   7  14       95.29       91.21     36.98 o 
  -3   7  14      143.42      145.09     24.17 o 
 -16   8  14      513.94      528.48     41.79 o 
 -14   8  14      360.05      411.43     36.13 o 
 -12   8  14      698.08      772.17     74.01 o 
 -10   8  14      640.44      678.37     66.60 o 
  -8   8  14     1503.48     1337.86    104.95 o 
  -6   8  14      101.49      108.46     41.29 o 
 -13   9  14       51.23       50.37     21.27 o 
 -11   9  14      120.10       77.04     33.90 o 
  -9   9  14      389.23      435.86     54.87 o 
 -19   1  15        2.95        7.21     17.98 o 
 -17   1  15        3.86       16.06     21.77 o 
 -15   1  15      199.83      184.99     42.92 o 
 -13   1  15      201.47      236.07     32.03 o 
 -11   1  15      534.16      571.01     40.98 o 
  -9   1  15      839.60      976.24     50.11 o 
  -7   1  15      501.65      587.78     44.06 o 
  -5   1  15      134.24      166.22     27.55 o 
  -3   1  15      140.76      153.11     28.54 o 
 -20   2  15       93.63       87.23     25.71 o 
 -18   2  15      436.19      461.79     45.56 o 
 -16   2  15       75.50       45.87     25.10 o 
 -14   2  15      157.83      177.74     47.77 o 
 -12   2  15       83.77       68.24     28.55 o 
 -10   2  15       21.65       59.35     32.46 o 
  -8   2  15      542.27      517.57     68.76 o 
  -6   2  15      558.88      538.74     42.06 o 
  -4   2  15       10.75       32.04     28.35 o 
  -2   2  15        4.14      -10.48     29.58 o 
 -19   3  15      357.14      368.68     37.92 o 
 -17   3  15        4.65       19.50     21.64 o 
 -15   3  15      218.45      183.43     27.55 o 
 -13   3  15      453.17      481.12     42.19 o 
 -11   3  15      398.13      307.08     42.15 o 
  -9   3  15      134.25       87.12     25.03 o 
  -7   3  15      214.60      182.45     39.45 o 
  -5   3  15      104.89      117.71     36.36 o 
  -3   3  15        2.84       12.77     14.17 o 
 -18   4  15     1018.29     1088.69     66.31 o 
 -16   4  15      721.10      730.78     47.68 o 
 -14   4  15     2669.44     2794.68     88.73 o 
 -12   4  15      209.22      221.62     36.58 o 
 -10   4  15      824.59      906.80     63.54 o 
  -8   4  15      901.60      936.50     79.58 o 
  -6   4  15      532.98      498.85     54.88 o 
  -4   4  15      585.10      567.94     70.91 o 
 -17   5  15     1101.53     1192.46     68.98 o 
 -15   5  15      257.41      247.68     33.87 o 
 -13   5  15      349.41      373.40     38.63 o 
 -11   5  15      209.58      176.28     46.84 o 
  -9   5  15      441.20      427.27    104.81 o 
  -7   5  15      695.86      794.99     77.71 o 
  -5   5  15      341.80      373.58     51.17 o 
 -16   6  15      171.63      180.46     32.36 o 
 -14   6  15      352.36      402.85     39.36 o 
 -12   6  15       65.53      102.91     32.66 o 
 -10   6  15       84.42      105.38     44.99 o 
  -8   6  15        7.08       49.91     40.05 o 
  -6   6  15       44.37       49.91     27.73 o 
 -15   7  15       11.23       43.13     27.89 o 
 -13   7  15      172.75      108.47     35.75 o 
 -11   7  15      185.07      150.39     53.01 o 
  -9   7  15      201.09      121.42     39.45 o 
  -7   7  15      231.49      259.49     54.86 o 
 -18   0  16      476.16      601.15     66.59 o 
 -16   0  16     1225.41     1294.81     91.96 o 
 -14   0  16     1558.29     1449.75    100.03 o 
 -12   0  16     3189.58     3502.78    116.33 o 
 -10   0  16      991.34      929.80     96.25 o 
  -8   0  16      650.21      603.76     61.67 o 
  -6   0  16     1140.83     1068.17     93.18 o 
 -17   1  16       38.31       32.35     20.92 o 
 -15   1  16      463.04      508.39     49.95 o 
 -13   1  16      952.08     1052.70     96.55 o 
 -11   1  16      245.75      265.28     33.92 o 
  -9   1  16      701.89      706.33     52.01 o 
  -7   1  16      244.15      228.02     35.27 o 
  -5   1  16      112.22       87.71     24.74 o 
 -18   2  16       22.38       37.57     23.39 o 
 -16   2  16       57.67       77.50     23.42 o 
 -14   2  16       79.84       67.42     22.36 o 
 -12   2  16       51.02       82.90     28.24 o 
 -10   2  16        9.45       16.71     21.05 o 
  -8   2  16        1.65       24.35     16.23 o 
  -6   2  16       12.87       23.53     21.88 o 
 -17   3  16      132.33      177.74     30.50 o 
 -15   3  16      220.11      277.61     43.32 o 
 -13   3  16       82.09       71.79     20.63 o 
 -11   3  16       21.09       49.91     24.87 o 
  -9   3  16      109.37      108.08     25.49 o 
  -7   3  16      194.66      164.56     44.99 o 
 -16   4  16      263.48      302.65     37.95 o 
 -14   4  16      314.61      382.89     67.81 o 
 -12   4  16       72.48       95.93     25.70 o 
 -10   4  16      133.04      141.43     27.67 o 
  -8   4  16       31.86       34.51     30.81 o 
 -15   5  16      272.29      301.64     36.72 o 
 -13   5  16      325.15      292.46     35.54 o 
 -11   5  16      406.21      287.91     69.05 o 
  -9   5  16      292.97      241.64     72.12 o 
 -13   1  17     1001.25     1094.18     69.10 o 
 -11   1  17      267.48      205.88     41.92 o 
 -12   2  17       15.48       16.85     24.69 o 
                                                 
